# Supplementary material for: A large accessory genome and high recombination rates may influence global distribution and broad host range of the fungal plant pathogen Claviceps purpurea
Source: PLoS One. 2022 Feb 10;17(2):e0263496. doi: 10.1371/journal.pone.0263496 (PMC8830672; doi:10.1371/journal.pone.0263496)
Supplement: S1 Table — (XLSX) [file pone.0263496.s008.xlsx]

## Sheet: Table S1
Table S1: Gene clusters (orthogroups) from OrthoFinder analysis of all 24 Claviceps purpurea genomes used in this study with corresponding functional classifications for each protein.
Pangenome_cluster	Pangenome_cluster_size	Pangenome_category	Strain	Protein_id	Gene_product	PFAM_domains	Iprscan_domains	Gene_ontology	MEROPS	CAZy	2nd_metabolite_backbone	smCOGs	Antismash_cluster	SignalP	Phobius_secreted	Phobius_transmembrane_domains	TMHMM	Secretome	Transmembrane	EffecorP_candidate	EffectorP_score
OG0000000	338	Accessory	20.1	CCE27531.1			IPR036852,IPR000209,IPR022398	GO:0004252,GO:0006508	MER0047718									No	No	No	N/A
OG0000000	338	Accessory	20.1	CCE27532.1		PF06280	IPR000209,IPR036852,IPR010435,IPR023828	GO:0005618,GO:0016020,GO:0004252,GO:0006508	MER0047718						Secreted			No	No	No	N/A
OG0000000	338	Accessory	20.1	CCE27800.1		PF06280,PF00082	IPR015500,IPR010435,IPR000209,IPR023827,IPR022398,IPR023828,IPR034187,IPR036852	GO:0005618,GO:0016020,GO:0004252,GO:0006508	MER0047718					Secreted	Secreted		1	No	No	No	N/A
OG0000000	338	Accessory	20.1	CCE27801.1		PF06280,PF00082	IPR015500,IPR000209,IPR010435,IPR036852,IPR023827,IPR022398,IPR023828,IPR034187	GO:0005618,GO:0016020,GO:0004252,GO:0006508	MER0047718					Secreted	Secreted		1	No	No	No	N/A
OG0000000	338	Accessory	20.1	CCE27802.1		PF06280,PF02225,PF00082	IPR015500,IPR036852,IPR000209,IPR003137,IPR010435,IPR023827,IPR023828,IPR022398,IPR034187	GO:0005618,GO:0016020,GO:0004252,GO:0006508	MER0047718					Secreted	Secreted			Yes	No	No	N/A
OG0000000	338	Accessory	20.1	CCE27803.1		PF06280,PF00082	IPR015500,IPR036852,IPR000209,IPR010435,IPR023828,IPR023827,IPR022398,IPR034187	GO:0005618,GO:0016020,GO:0004252,GO:0006508	MER0047718					Secreted	Secreted			Yes	No	No	N/A
OG0000000	338	Accessory	20.1	CCE27804.1		PF06280,PF00082	IPR015500,IPR003137,IPR010435,IPR036852,IPR000209,IPR023827,IPR023828,IPR022398,IPR034187	GO:0005618,GO:0016020,GO:0004252,GO:0006508	MER0047718					Secreted	Secreted			Yes	No	No	N/A
OG0000000	338	Accessory	20.1	CCE28417.1		PF06280,PF00082	IPR015500,IPR000209,IPR036852,IPR010435,IPR023827,IPR023828,IPR034187	GO:0005618,GO:0016020,GO:0004252,GO:0006508	MER0047718					Secreted	Secreted			Yes	No	No	N/A
OG0000000	338	Accessory	20.1	CCE30317.1		PF06280,PF00082	IPR015500,IPR000209,IPR010435,IPR023827,IPR023828,IPR022398,IPR034187,IPR036852	GO:0005618,GO:0016020,GO:0004252,GO:0006508	MER0047718					Secreted	Secreted			Yes	No	No	N/A
OG0000000	338	Accessory	20.1	CCE32596.1		PF06280,PF00082	IPR015500,IPR010435,IPR000209,IPR036852,IPR023828,IPR022398,IPR034187	GO:0005618,GO:0016020,GO:0004252,GO:0006508	MER0047718					Secreted	Secreted			Yes	No	No	N/A
OG0000000	338	Accessory	20.1	CCE32598.1		PF06280,PF00082	IPR015500,IPR010435,IPR036852,IPR000209,IPR023827,IPR023828,IPR022398,IPR034187	GO:0005618,GO:0016020,GO:0004252,GO:0006508	MER0047718									No	No	No	N/A
OG0000000	338	Accessory	20.1	CCE32600.1			IPR036852,IPR000209,IPR023827	GO:0004252,GO:0006508	MER0047718									No	No	No	N/A
OG0000000	338	Accessory	20.1	CCE32601.1		PF06280	IPR010435,IPR036852,IPR000209,IPR023828	GO:0005618,GO:0016020,GO:0004252,GO:0006508	MER0047718									No	No	No	N/A
OG0000000	338	Accessory	20.1	CCE32914.1		PF06280,PF00082	IPR015500,IPR003137,IPR000209,IPR036852,IPR010435,IPR023827,IPR023828,IPR022398,IPR034187	GO:0005618,GO:0016020,GO:0004252,GO:0006508	MER0047718					Secreted	Secreted			Yes	No	No	N/A
OG0000000	338	Accessory	20.1	CCE32917.1		PF06280,PF00082	IPR015500,IPR000209,IPR036852,IPR010435,IPR023828,IPR023827,IPR022398,IPR034187	GO:0005618,GO:0016020,GO:0004252,GO:0006508	MER0047718					Secreted	Secreted			Yes	No	No	N/A
OG0000000	338	Accessory	20.1	CCE32918.1		PF06280,PF00082	IPR015500,IPR010435,IPR036852,IPR000209,IPR023828,IPR023827,IPR022398,IPR034187	GO:0005618,GO:0016020,GO:0004252,GO:0006508	MER0047718					Secreted	Secreted			Yes	No	No	N/A
OG0000000	338	Accessory	20.1	CCE33494.1		PF06280,PF00082	IPR015500,IPR036852,IPR000209,IPR010435,IPR023828,IPR022398,IPR034187	GO:0005618,GO:0016020,GO:0004252,GO:0006508	MER0047718					Secreted	Secreted			Yes	No	No	N/A
OG0000000	338	Accessory	20.1	CCE33901.1		PF06280,PF00082	IPR015500,IPR010435,IPR036852,IPR000209,IPR023828,IPR022398,IPR034187	GO:0005618,GO:0016020,GO:0004252,GO:0006508	MER0047718					Secreted	Secreted			Yes	No	No	N/A
OG0000000	338	Accessory	20.1	CCE34824.1		PF06280	IPR010435	GO:0005618,GO:0016020,GO:0004252										No	No	No	N/A
OG0000000	338	Accessory	LM207	E4U10_000610-T1		PF06280,PF00082	IPR015500,IPR010435,IPR036852,IPR000209,IPR023827,IPR023828,IPR022398,IPR034187	GO:0005618,GO:0016020,GO:0004252,GO:0006508	MER0047718					Secreted	Secreted			Yes	No	No	N/A
OG0000000	338	Accessory	LM207	E4U10_000618-T1		PF06280,PF00082	IPR015500,IPR000209,IPR010435,IPR023827,IPR023828,IPR022398,IPR034187,IPR036852	GO:0005618,GO:0016020,GO:0004252,GO:0006508	MER0047718					Secreted	Secreted			Yes	No	No	N/A
OG0000000	338	Accessory	LM207	E4U10_002506-T1		PF06280,PF00082	IPR015500,IPR036852,IPR000209,IPR010435,IPR022398,IPR023828,IPR034187	GO:0005618,GO:0016020,GO:0004252,GO:0006508	MER0047718					Secreted	Secreted			Yes	No	No	N/A
OG0000000	338	Accessory	LM207	E4U10_003791-T1		PF06280,PF02225,PF00082	IPR015500,IPR010435,IPR036852,IPR003137,IPR000209,IPR022398,IPR023828,IPR023827,IPR034187	GO:0005618,GO:0016020,GO:0004252,GO:0006508	MER0047718					Secreted	Secreted			Yes	No	No	N/A
OG0000000	338	Accessory	LM207	E4U10_003960-T1		PF06280,PF00082	IPR015500,IPR000209,IPR036852,IPR010435,IPR022398,IPR023828,IPR023827,IPR034187	GO:0005618,GO:0016020,GO:0004252,GO:0006508	MER0047718					Secreted	Secreted		1	No	No	No	N/A
OG0000000	338	Accessory	LM207	E4U10_003961-T1		PF06280,PF00082	IPR015500,IPR036852,IPR010435,IPR000209,IPR022398,IPR023828,IPR023827,IPR034187	GO:0005618,GO:0016020,GO:0004252,GO:0006508	MER0047718					Secreted	Secreted		1	No	No	No	N/A
OG0000000	338	Accessory	LM207	E4U10_004439-T1		PF06280,PF02225,PF00082	IPR015500,IPR036852,IPR000209,IPR010435,IPR003137,IPR023828,IPR023827,IPR022398,IPR034187	GO:0005618,GO:0016020,GO:0004252,GO:0006508	MER0047718					Secreted	Secreted			Yes	No	No	N/A
OG0000000	338	Accessory	LM207	E4U10_005693-T1		PF06280,PF00082	IPR015500,IPR000209,IPR010435,IPR036852,IPR023828,IPR022398,IPR034187	GO:0005618,GO:0016020,GO:0004252,GO:0006508	MER0047718					Secreted	Secreted			Yes	No	No	N/A
OG0000000	338	Accessory	LM207	E4U10_005980-T1		PF06280,PF00082	IPR015500,IPR036852,IPR010435,IPR000209,IPR023828,IPR022398,IPR023827,IPR034187	GO:0005618,GO:0016020,GO:0004252,GO:0006508	MER0047718					Secreted	Secreted		1	No	No	No	N/A
OG0000000	338	Accessory	LM207	E4U10_005981-T1		PF06280,PF00082	IPR015500,IPR036852,IPR025965,IPR010435,IPR000209,IPR023828,IPR023827,IPR022398,IPR034187	GO:0005618,GO:0016020,GO:0004252,GO:0006508	MER0047718					Secreted	Secreted		1	No	No	No	N/A
OG0000000	338	Accessory	LM207	E4U10_006109-T1		PF06280,PF00082	IPR015500,IPR010435,IPR036852,IPR000209,IPR022398,IPR023828,IPR023827,IPR034187	GO:0005618,GO:0016020,GO:0004252,GO:0006508	MER0047718					Secreted	Secreted			Yes	No	No	N/A
OG0000000	338	Accessory	LM207	E4U10_006110-T1		PF06280,PF02225,PF00082	IPR015500,IPR000209,IPR010435,IPR003137,IPR022398,IPR023828,IPR023827,IPR034187,IPR036852	GO:0005618,GO:0016020,GO:0004252,GO:0006508	MER0047718					Secreted	Secreted			Yes	No	No	N/A
OG0000000	338	Accessory	LM207	E4U10_006802-T1		PF06280,PF00082	IPR015500,IPR010435,IPR003137,IPR036852,IPR000209,IPR023827,IPR023828,IPR022398,IPR034187	GO:0005618,GO:0016020,GO:0004252,GO:0006508	MER0047718					Secreted	Secreted			Yes	No	No	N/A
OG0000000	338	Accessory	LM207	E4U10_006883-T1		PF06280,PF00082	IPR015500,IPR010435,IPR036852,IPR000209,IPR022398,IPR023828,IPR034187	GO:0005618,GO:0016020,GO:0004252,GO:0006508	MER0047718					Secreted	Secreted			Yes	No	No	N/A
OG0000000	338	Accessory	LM207	E4U10_007262-T1		PF06280,PF00082	IPR015500,IPR036852,IPR010435,IPR000209,IPR023827,IPR022398,IPR023828,IPR034187	GO:0005618,GO:0016020,GO:0004252,GO:0006508	MER0047718					Secreted	Secreted			Yes	No	No	N/A
OG0000000	338	Accessory	LM207	E4U10_007263-T1		PF06280,PF02225,PF00082	IPR015500,IPR036852,IPR010435,IPR000209,IPR003137,IPR023828,IPR023827,IPR022398,IPR034187	GO:0005618,GO:0016020,GO:0004252,GO:0006508	MER0047718					Secreted	Secreted			Yes	No	No	N/A
OG0000000	338	Accessory	LM582	E4U12_001352-T1		PF06280	IPR010435,IPR036852,IPR000209,IPR023828	GO:0005618,GO:0016020,GO:0004252,GO:0006508	MER0114485									No	No	No	N/A
OG0000000	338	Accessory	LM582	E4U12_002840-T1		PF06280,PF00082	IPR015500,IPR036852,IPR010435,IPR000209,IPR022398,IPR023827,IPR023828,IPR034187	GO:0005618,GO:0016020,GO:0004252,GO:0006508	MER0047718									No	No	No	N/A
OG0000000	338	Accessory	LM582	E4U12_002841-T1		PF06280,PF00082	IPR015500,IPR036852,IPR000209,IPR010435,IPR022398,IPR023827,IPR023828,IPR034187	GO:0005618,GO:0016020,GO:0004252,GO:0006508	MER0047718					Secreted	Secreted			Yes	No	No	N/A
OG0000000	338	Accessory	LM582	E4U12_002842-T1		PF06280,PF02225,PF00082	IPR015500,IPR036852,IPR000209,IPR003137,IPR010435,IPR023827,IPR023828,IPR022398,IPR034187	GO:0005618,GO:0016020,GO:0004252,GO:0006508	MER0047718					Secreted	Secreted			Yes	No	No	N/A
OG0000000	338	Accessory	LM582	E4U12_002843-T1		PF06280,PF00082	IPR015500,IPR036852,IPR000209,IPR010435,IPR023827,IPR023828,IPR022398,IPR034187	GO:0005618,GO:0016020,GO:0004252,GO:0006508	MER0047718					Secreted	Secreted			Yes	No	No	N/A
OG0000000	338	Accessory	LM582	E4U12_002844-T1		PF06280,PF00082	IPR015500,IPR000209,IPR036852,IPR010435,IPR023827,IPR023828,IPR022398,IPR034187	GO:0005618,GO:0016020,GO:0004252,GO:0006508	MER0047718					Secreted	Secreted			Yes	No	No	N/A
OG0000000	338	Accessory	LM582	E4U12_002845-T1		PF06280,PF00082	IPR015500,IPR036852,IPR010435,IPR003137,IPR000209,IPR023828,IPR023827,IPR022398,IPR034187	GO:0005618,GO:0016020,GO:0004252,GO:0006508	MER0047718					Secreted	Secreted			Yes	No	No	N/A
OG0000000	338	Accessory	LM582	E4U12_003065-T1		PF00082	IPR015500,IPR036852,IPR000209,IPR022398,IPR023828,IPR034187	GO:0004252,GO:0006508	MER0047718					Secreted	Secreted			Yes	No	No	N/A
OG0000000	338	Accessory	LM582	E4U12_003522-T1		PF06280,PF00082	IPR015500,IPR036852,IPR000209,IPR010435,IPR023828,IPR022398,IPR034187	GO:0005618,GO:0016020,GO:0004252,GO:0006508	MER0047718					Secreted	Secreted			Yes	No	No	N/A
OG0000000	338	Accessory	LM582	E4U12_003523-T1		PF06280,PF00082	IPR015500,IPR010435,IPR036852,IPR000209,IPR023828,IPR023827,IPR022398,IPR034187	GO:0005618,GO:0016020,GO:0004252,GO:0006508	MER0047718					Secreted	Secreted		1	No	No	No	N/A
OG0000000	338	Accessory	LM582	E4U12_003524-T1		PF06280,PF00082	IPR015500,IPR010435,IPR036852,IPR000209,IPR023827,IPR022398,IPR023828,IPR034187	GO:0005618,GO:0016020,GO:0004252,GO:0006508	MER0047718					Secreted	Secreted		1	No	No	No	N/A
OG0000000	338	Accessory	LM582	E4U12_004683-T1		PF06280,PF00082	IPR015500,IPR010435,IPR036852,IPR000209,IPR022398,IPR023828,IPR034187	GO:0005618,GO:0016020,GO:0004252,GO:0006508	MER0047718					Secreted	Secreted			Yes	No	No	N/A
OG0000000	338	Accessory	LM582	E4U12_005980-T1		PF06280,PF00082	IPR015500,IPR010435,IPR036852,IPR000209,IPR023827,IPR023828,IPR022398,IPR034187	GO:0005618,GO:0016020,GO:0004252,GO:0006508	MER0047718					Secreted	Secreted			Yes	No	No	N/A
OG0000000	338	Accessory	LM582	E4U12_005983-T1		PF06280,PF02225,PF00082	IPR015500,IPR036852,IPR000209,IPR010435,IPR003137,IPR023828,IPR022398,IPR023827,IPR034187	GO:0005618,GO:0016020,GO:0004252,GO:0006508	MER0047718					Secreted	Secreted			Yes	No	No	N/A
OG0000000	338	Accessory	LM582	E4U12_005988-T1		PF06280,PF00082	IPR015500,IPR000209,IPR036852,IPR010435,IPR022398,IPR023827,IPR023828,IPR034187	GO:0005618,GO:0016020,GO:0004252,GO:0006508	MER0047718					Secreted	Secreted			Yes	No	No	N/A
OG0000000	338	Accessory	LM582	E4U12_006203-T1		PF00082	IPR015500,IPR036852,IPR000209,IPR022398,IPR023827,IPR034187	GO:0004252,GO:0006508	MER0047718					Secreted	Secreted			Yes	No	No	N/A
OG0000000	338	Accessory	LM582	E4U12_006880-T1		PF06280,PF00082	IPR015500,IPR036852,IPR000209,IPR010435,IPR023828,IPR022398,IPR034187	GO:0005618,GO:0016020,GO:0004252,GO:0006508	MER0047718					Secreted	Secreted			Yes	No	No	N/A
OG0000000	338	Accessory	LM582	E4U12_007623-T1		PF06280,PF00082	IPR015500,IPR000209,IPR010435,IPR023827,IPR022398,IPR023828,IPR034187,IPR036852	GO:0005618,GO:0016020,GO:0004252,GO:0006508	MER0047718					Secreted	Secreted			Yes	No	No	N/A
OG0000000	338	Accessory	LM582	E4U12_007812-T1		PF06280,PF00082	IPR015500,IPR000209,IPR036852,IPR010435,IPR023827,IPR022398,IPR023828,IPR034187	GO:0005618,GO:0016020,GO:0004252,GO:0006508	MER0047718					Secreted	Secreted			Yes	No	No	N/A
OG0000000	338	Accessory	Clav04	E4U22_002510-T1			IPR025965											No	No	No	N/A
OG0000000	338	Accessory	Clav04	E4U22_003640-T1														No	No	No	N/A
OG0000000	338	Accessory	LM28	E4U23_000124-T1		PF06280,PF00082	IPR015500,IPR036852,IPR000209,IPR010435,IPR022398,IPR023828,IPR023827,IPR034187	GO:0005618,GO:0016020,GO:0004252,GO:0006508	MER0047718					Secreted	Secreted			Yes	No	No	N/A
OG0000000	338	Accessory	LM28	E4U23_000125-T1		PF06280,PF02225,PF00082	IPR015500,IPR003137,IPR036852,IPR010435,IPR000209,IPR022398,IPR023827,IPR023828,IPR034187	GO:0005618,GO:0016020,GO:0004252,GO:0006508	MER0047718					Secreted	Secreted			Yes	No	No	N/A
OG0000000	338	Accessory	LM28	E4U23_000126-T1		PF06280,PF00082	IPR015500,IPR036852,IPR000209,IPR010435,IPR023827,IPR023828,IPR022398,IPR034187	GO:0005618,GO:0016020,GO:0004252,GO:0006508	MER0047718					Secreted	Secreted		1	No	No	No	N/A
OG0000000	338	Accessory	LM28	E4U23_000127-T1		PF06280,PF00082	IPR015500,IPR036852,IPR000209,IPR010435,IPR023828,IPR023827,IPR022398,IPR034187	GO:0005618,GO:0016020,GO:0004252,GO:0006508	MER0047718					Secreted	Secreted			Yes	No	No	N/A
OG0000000	338	Accessory	LM28	E4U23_000852-T1		PF06280,PF00082	IPR015500,IPR000209,IPR010435,IPR036852,IPR022398,IPR023827,IPR023828,IPR034187	GO:0005618,GO:0016020,GO:0004252,GO:0006508	MER0047718					Secreted	Secreted		1	No	No	No	N/A
OG0000000	338	Accessory	LM28	E4U23_000853-T1		PF06280,PF00082	IPR015500,IPR010435,IPR036852,IPR000209,IPR022398,IPR023828,IPR023827,IPR034187	GO:0005618,GO:0016020,GO:0004252,GO:0006508	MER0047718					Secreted	Secreted		1	No	No	No	N/A
OG0000000	338	Accessory	LM28	E4U23_000879-T1		PF06280,PF00082	IPR015500,IPR010435,IPR036852,IPR000209,IPR023828,IPR022398,IPR023827,IPR034187	GO:0005618,GO:0016020,GO:0004252,GO:0006508	MER0047718					Secreted	Secreted			Yes	No	No	N/A
OG0000000	338	Accessory	LM28	E4U23_001607-T1		PF06280,PF00082	IPR015500,IPR010435,IPR036852,IPR000209,IPR003137,IPR023827,IPR022398,IPR023828,IPR034187	GO:0005618,GO:0016020,GO:0004252,GO:0006508	MER0047718					Secreted	Secreted			Yes	No	No	N/A
OG0000000	338	Accessory	LM28	E4U23_002673-T1		PF06280,PF00082	IPR015500,IPR036852,IPR000209,IPR010435,IPR023828,IPR022398,IPR034187	GO:0005618,GO:0016020,GO:0004252,GO:0006508	MER0047718					Secreted	Secreted			Yes	No	No	N/A
OG0000000	338	Accessory	LM28	E4U23_004722-T1		PF06280,PF00082	IPR015500,IPR036852,IPR010435,IPR000209,IPR023828,IPR023827,IPR022398,IPR034187	GO:0005618,GO:0016020,GO:0004252,GO:0006508	MER0047718					Secreted	Secreted		1	No	No	No	N/A
OG0000000	338	Accessory	LM28	E4U23_004723-T1		PF06280,PF00082	IPR015500,IPR036852,IPR000209,IPR010435,IPR022398,IPR023828,IPR023827,IPR034187	GO:0005618,GO:0016020,GO:0004252,GO:0006508	MER0047718					Secreted	Secreted		1	No	No	No	N/A
OG0000000	338	Accessory	LM28	E4U23_004968-T1		PF06280,PF00082	IPR015500,IPR010435,IPR000209,IPR036852,IPR022398,IPR023827,IPR023828,IPR034187	GO:0005618,GO:0016020,GO:0004252,GO:0006508	MER0047718					Secreted	Secreted			Yes	No	No	N/A
OG0000000	338	Accessory	LM28	E4U23_005399-T1		PF06280,PF00082	IPR015500,IPR010435,IPR036852,IPR000209,IPR022398,IPR023828,IPR023827,IPR034187	GO:0005618,GO:0016020,GO:0004252,GO:0006508	MER0047718					Secreted	Secreted			Yes	No	No	N/A
OG0000000	338	Accessory	LM28	E4U23_005663-T1		PF06280,PF02225,PF00082	IPR015500,IPR010435,IPR036852,IPR003137,IPR000209,IPR023828,IPR023827,IPR022398,IPR034187	GO:0005618,GO:0016020,GO:0004252,GO:0006508	MER0047718					Secreted	Secreted			Yes	No	No	N/A
OG0000000	338	Accessory	LM28	E4U23_005763-T1		PF06280,PF02225,PF00082	IPR015500,IPR000209,IPR003137,IPR010435,IPR023828,IPR022398,IPR023827,IPR034187,IPR036852	GO:0005618,GO:0016020,GO:0004252,GO:0006508	MER0047718					Secreted	Secreted			Yes	No	No	N/A
OG0000000	338	Accessory	LM28	E4U23_006285-T1		PF06280,PF00082	IPR015500,IPR036852,IPR010435,IPR000209,IPR022398,IPR023828,IPR034187	GO:0005618,GO:0016020,GO:0004252,GO:0006508	MER0047718					Secreted	Secreted			Yes	No	No	N/A
OG0000000	338	Accessory	LM28	E4U23_007287-T1		PF06280,PF00082	IPR015500,IPR036852,IPR000209,IPR010435,IPR022398,IPR023828,IPR034187	GO:0005618,GO:0016020,GO:0004252,GO:0006508	MER0047718					Secreted	Secreted			Yes	No	No	N/A
OG0000000	338	Accessory	LM28	E4U23_007951-T1		PF06280,PF02225,PF00082	IPR015500,IPR010435,IPR000209,IPR003137,IPR036852,IPR023828,IPR023827,IPR022398,IPR034187	GO:0005618,GO:0016020,GO:0004252,GO:0006508	MER0047718					Secreted	Secreted			Yes	No	No	N/A
OG0000000	338	Accessory	LM30	E4U24_001232-T1		PF06280,PF02225,PF00082	IPR015500,IPR003137,IPR000209,IPR036852,IPR010435,IPR023828,IPR022398,IPR023827,IPR034187	GO:0005618,GO:0016020,GO:0004252,GO:0006508	MER0047718					Secreted	Secreted			Yes	No	No	N/A
OG0000000	338	Accessory	LM30	E4U24_001233-T1		PF06280,PF00082	IPR015500,IPR000209,IPR036852,IPR010435,IPR023827,IPR023828,IPR022398,IPR034187	GO:0005618,GO:0016020,GO:0004252,GO:0006508	MER0047718					Secreted	Secreted			Yes	No	No	N/A
OG0000000	338	Accessory	LM30	E4U24_001236-T1		PF06280,PF02225,PF00082	IPR015500,IPR036852,IPR003137,IPR010435,IPR000209,IPR022398,IPR023828,IPR023827,IPR034187	GO:0005618,GO:0016020,GO:0004252,GO:0006508	MER0047718					Secreted	Secreted			Yes	No	No	N/A
OG0000000	338	Accessory	LM30	E4U24_001257-T1		PF06280,PF00082	IPR015500,IPR010435,IPR000209,IPR036852,IPR023827,IPR023828,IPR022398,IPR034187	GO:0005618,GO:0016020,GO:0004252,GO:0006508	MER0047718					Secreted	Secreted			Yes	No	No	N/A
OG0000000	338	Accessory	LM30	E4U24_002158-T1		PF06280,PF00082	IPR015500,IPR036852,IPR010435,IPR000209,IPR023828,IPR022398,IPR034187	GO:0005618,GO:0016020,GO:0004252,GO:0006508	MER0047718					Secreted	Secreted			Yes	No	No	N/A
OG0000000	338	Accessory	LM30	E4U24_005310-T1		PF06280,PF00082	IPR015500,IPR000209,IPR010435,IPR022398,IPR023827,IPR023828,IPR034187,IPR036852	GO:0005618,GO:0016020,GO:0004252,GO:0006508	MER0047718									No	No	No	N/A
OG0000000	338	Accessory	LM30	E4U24_005311-T1		PF06280,PF00082	IPR015500,IPR036852,IPR000209,IPR010435,IPR023827,IPR023828,IPR022398,IPR034187	GO:0005618,GO:0016020,GO:0004252,GO:0006508	MER0047718					Secreted	Secreted		1	No	No	No	N/A
OG0000000	338	Accessory	LM30	E4U24_005312-T1		PF06280,PF02225,PF00082	IPR015500,IPR003137,IPR000209,IPR036852,IPR010435,IPR023827,IPR023828,IPR022398,IPR034187	GO:0005618,GO:0016020,GO:0004252,GO:0006508	MER0047718					Secreted	Secreted			Yes	No	No	N/A
OG0000000	338	Accessory	LM30	E4U24_005718-T1		PF06280,PF00082	IPR015500,IPR010435,IPR036852,IPR000209,IPR023827,IPR023828,IPR022398,IPR034187	GO:0005618,GO:0016020,GO:0004252,GO:0006508	MER0047718					Secreted	Secreted		1	No	No	No	N/A
OG0000000	338	Accessory	LM30	E4U24_005719-T1		PF06280,PF00082	IPR015500,IPR000209,IPR010435,IPR036852,IPR023828,IPR023827,IPR022398,IPR034187	GO:0005618,GO:0016020,GO:0004252,GO:0006508	MER0047718									No	No	No	N/A
OG0000000	338	Accessory	LM30	E4U24_006232-T1		PF06280,PF00082	IPR015500,IPR036852,IPR010435,IPR000209,IPR023828,IPR022398,IPR034187	GO:0005618,GO:0016020,GO:0004252,GO:0006508	MER0047718					Secreted	Secreted			Yes	No	No	N/A
OG0000000	338	Accessory	LM30	E4U24_006412-T1		PF06280,PF00082	IPR015500,IPR036852,IPR000209,IPR010435,IPR022398,IPR023827,IPR023828,IPR034187	GO:0005618,GO:0016020,GO:0004252,GO:0006508	MER0047718					Secreted	Secreted			Yes	No	No	N/A
OG0000000	338	Accessory	LM30	E4U24_006413-T1		PF06280,PF00082	IPR015500,IPR036852,IPR010435,IPR000209,IPR003137,IPR022398,IPR023828,IPR023827,IPR034187	GO:0005618,GO:0016020,GO:0004252,GO:0006508	MER0047718					Secreted	Secreted			Yes	No	No	N/A
OG0000000	338	Accessory	LM30	E4U24_006464-T1		PF06280,PF00082	IPR015500,IPR036852,IPR000209,IPR010435,IPR023827,IPR023828,IPR034187	GO:0005618,GO:0016020,GO:0004252,GO:0006508	MER0047718					Secreted	Secreted			Yes	No	No	N/A
OG0000000	338	Accessory	LM30	E4U24_007182-T1		PF06280,PF00082	IPR015500,IPR036852,IPR000209,IPR010435,IPR022398,IPR023828,IPR034187	GO:0005618,GO:0016020,GO:0004252,GO:0006508	MER0047718					Secreted	Secreted			Yes	No	No	N/A
OG0000000	338	Accessory	LM30	E4U24_007289-T1		PF06280,PF00082	IPR015500,IPR000209,IPR010435,IPR022398,IPR023828,IPR023827,IPR034187,IPR036852	GO:0005618,GO:0016020,GO:0004252,GO:0006508	MER0047718					Secreted	Secreted			Yes	No	No	N/A
OG0000000	338	Accessory	LM30	E4U24_007694-T1		PF06280	IPR010435,IPR000209,IPR036852,IPR023828	GO:0005618,GO:0016020,GO:0004252,GO:0006508	MER0047718									No	No	No	N/A
OG0000000	338	Accessory	LM30	E4U24_007695-T1		PF06280,PF00082	IPR015500,IPR010435,IPR000209,IPR036852,IPR023827,IPR022398,IPR023828,IPR034187	GO:0005618,GO:0016020,GO:0004252,GO:0006508	MER0047718					Secreted	Secreted		1	No	No	No	N/A
OG0000000	338	Accessory	LM33	E4U25_000133-T1		PF06280,PF00082	IPR015500,IPR000209,IPR010435,IPR036852,IPR023828,IPR022398,IPR023827,IPR034187	GO:0005618,GO:0016020,GO:0004252,GO:0006508	MER0047718					Secreted	Secreted			Yes	No	No	N/A
OG0000000	338	Accessory	LM33	E4U25_000214-T1		PF06280,PF00082	IPR015500,IPR000209,IPR036852,IPR010435,IPR023828,IPR022398,IPR023827,IPR034187	GO:0005618,GO:0016020,GO:0004252,GO:0006508	MER0047718					Secreted	Secreted		1	No	No	No	N/A
OG0000000	338	Accessory	LM33	E4U25_000258-T1		PF06280,PF00082	IPR015500,IPR010435,IPR000209,IPR036852,IPR023828,IPR022398,IPR034187	GO:0005618,GO:0016020,GO:0004252,GO:0006508	MER0047718					Secreted	Secreted			Yes	No	No	N/A
OG0000000	338	Accessory	LM33	E4U25_000800-T1		PF00082	IPR015500,IPR000209,IPR036852,IPR023827,IPR023828,IPR034187	GO:0004252,GO:0006508	MER0030016									No	No	No	N/A
OG0000000	338	Accessory	LM33	E4U25_001782-T1		PF06280,PF02225,PF00082	IPR015500,IPR010435,IPR003137,IPR000209,IPR023827,IPR022398,IPR023828,IPR034187,IPR036852	GO:0005618,GO:0016020,GO:0004252,GO:0006508	MER0047718					Secreted	Secreted			Yes	No	No	N/A
OG0000000	338	Accessory	LM33	E4U25_001783-T1		PF06280,PF00082	IPR015500,IPR036852,IPR010435,IPR000209,IPR022398,IPR023827,IPR023828,IPR034187	GO:0005618,GO:0016020,GO:0004252,GO:0006508	MER0047718					Secreted	Secreted			Yes	No	No	N/A
OG0000000	338	Accessory	LM33	E4U25_001786-T1		PF06280,PF02225,PF00082	IPR015500,IPR003137,IPR036852,IPR000209,IPR010435,IPR023827,IPR022398,IPR023828,IPR034187	GO:0005618,GO:0016020,GO:0004252,GO:0006508	MER0047718					Secreted	Secreted			Yes	No	No	N/A
OG0000000	338	Accessory	LM33	E4U25_003914-T1		PF06280,PF00082	IPR015500,IPR036852,IPR010435,IPR000209,IPR022398,IPR023828,IPR034187	GO:0005618,GO:0016020,GO:0004252,GO:0006508	MER0047718					Secreted	Secreted			Yes	No	No	N/A
OG0000000	338	Accessory	LM33	E4U25_006348-T1		PF06280,PF00082	IPR015500,IPR036852,IPR000209,IPR010435,IPR022398,IPR023828,IPR034187	GO:0005618,GO:0016020,GO:0004252,GO:0006508	MER0047718					Secreted	Secreted			Yes	No	No	N/A
OG0000000	338	Accessory	LM33	E4U25_006943-T1		PF06280,PF00082	IPR015500,IPR010435,IPR000209,IPR036852,IPR023828,IPR023827,IPR022398,IPR034187	GO:0005618,GO:0016020,GO:0004252,GO:0006508	MER0047718					Secreted	Secreted			Yes	No	No	N/A
OG0000000	338	Accessory	LM33	E4U25_008057-T1		PF06280,PF00082	IPR015500,IPR000209,IPR010435,IPR036852,IPR022398,IPR023827,IPR023828,IPR034187	GO:0005618,GO:0016020,GO:0004252,GO:0006508	MER0047718									No	No	No	N/A
OG0000000	338	Accessory	LM33	E4U25_008058-T1		PF06280,PF00082	IPR015500,IPR036852,IPR010435,IPR000209,IPR022398,IPR023827,IPR023828,IPR034187	GO:0005618,GO:0016020,GO:0004252,GO:0006508	MER0047718					Secreted	Secreted		1	No	No	No	N/A
OG0000000	338	Accessory	LM33	E4U25_008059-T1		PF06280,PF02225,PF00082	IPR015500,IPR036852,IPR000209,IPR010435,IPR003137,IPR023828,IPR023827,IPR022398,IPR034187	GO:0005618,GO:0016020,GO:0004252,GO:0006508	MER0047718					Secreted	Secreted			Yes	No	No	N/A
OG0000000	338	Accessory	LM33	E4U25_008060-T1		PF06280,PF00082	IPR015500,IPR010435,IPR036852,IPR000209,IPR023828,IPR023827,IPR022398,IPR034187	GO:0005618,GO:0016020,GO:0004252,GO:0006508	MER0047718					Secreted	Secreted			Yes	No	No	N/A
OG0000000	338	Accessory	LM33	E4U25_008061-T1		PF06280,PF00082	IPR015500,IPR010435,IPR003137,IPR000209,IPR036852,IPR023828,IPR023827,IPR022398,IPR034187	GO:0005618,GO:0016020,GO:0004252,GO:0006508	MER0047718					Secreted	Secreted			Yes	No	No	N/A
OG0000000	338	Accessory	LM33	E4U25_008545-T1		PF06280,PF00082	IPR015500,IPR010435,IPR036852,IPR000209,IPR023828,IPR023827,IPR022398,IPR034187	GO:0005618,GO:0016020,GO:0004252,GO:0006508	MER0047718					Secreted	Secreted		1	No	No	No	N/A
OG0000000	338	Accessory	LM39	E4U26_000295-T1		PF06280,PF00082	IPR015500,IPR000209,IPR036852,IPR010435,IPR022398,IPR023827,IPR023828,IPR034187	GO:0005618,GO:0016020,GO:0004252,GO:0006508	MER0047718									No	No	No	N/A
OG0000000	338	Accessory	LM39	E4U26_000947-T1		PF06280,PF00082	IPR015500,IPR010435,IPR036852,IPR000209,IPR023828,IPR022398,IPR023827,IPR034187	GO:0005618,GO:0016020,GO:0004252,GO:0006508	MER0047718					Secreted	Secreted			Yes	No	No	N/A
OG0000000	338	Accessory	LM39	E4U26_001402-T1		PF06280,PF00082	IPR015500,IPR036852,IPR010435,IPR000209,IPR022398,IPR023828,IPR034187	GO:0005618,GO:0016020,GO:0004252,GO:0006508	MER0047718					Secreted	Secreted			Yes	No	No	N/A
OG0000000	338	Accessory	LM39	E4U26_001443-T1		PF06280,PF00082	IPR015500,IPR036852,IPR003137,IPR010435,IPR000209,IPR023828,IPR023827,IPR022398,IPR034187	GO:0005618,GO:0016020,GO:0004252,GO:0006508	MER0047718					Secreted	Secreted			Yes	No	No	N/A
OG0000000	338	Accessory	LM39	E4U26_001444-T1		PF06280,PF00082	IPR015500,IPR010435,IPR036852,IPR000209,IPR023827,IPR022398,IPR023828,IPR034187	GO:0005618,GO:0016020,GO:0004252,GO:0006508	MER0047718					Secreted	Secreted			Yes	No	No	N/A
OG0000000	338	Accessory	LM39	E4U26_001445-T1		PF06280,PF02225,PF00082	IPR015500,IPR010435,IPR003137,IPR000209,IPR036852,IPR023828,IPR023827,IPR022398,IPR034187	GO:0005618,GO:0016020,GO:0004252,GO:0006508	MER0047718					Secreted	Secreted			Yes	No	No	N/A
OG0000000	338	Accessory	LM39	E4U26_001446-T1		PF06280,PF00082	IPR015500,IPR036852,IPR000209,IPR010435,IPR022398,IPR023827,IPR023828,IPR034187	GO:0005618,GO:0016020,GO:0004252,GO:0006508	MER0047718					Secreted	Secreted		1	No	No	No	N/A
OG0000000	338	Accessory	LM39	E4U26_001447-T1		PF06280,PF00082	IPR015500,IPR036852,IPR000209,IPR010435,IPR022398,IPR023827,IPR023828,IPR034187	GO:0005618,GO:0016020,GO:0004252,GO:0006508	MER0047718					Secreted	Secreted			Yes	No	No	N/A
OG0000000	338	Accessory	LM39	E4U26_001873-T1		PF06280,PF00082	IPR015500,IPR010435,IPR000209,IPR023828,IPR023827,IPR022398,IPR034187,IPR036852	GO:0005618,GO:0016020,GO:0004252,GO:0006508	MER0047718					Secreted	Secreted			Yes	No	No	N/A
OG0000000	338	Accessory	LM39	E4U26_003856-T1		PF06280,PF00082	IPR015500,IPR010435,IPR036852,IPR000209,IPR023828,IPR022398,IPR023827,IPR034187	GO:0005618,GO:0016020,GO:0004252,GO:0006508	MER0047718					Secreted	Secreted		1	No	No	No	N/A
OG0000000	338	Accessory	LM39	E4U26_004232-T1		PF06280,PF00082	IPR015500,IPR000209,IPR036852,IPR010435,IPR023828,IPR023827,IPR022398,IPR034187	GO:0005618,GO:0016020,GO:0004252,GO:0006508	MER0047718					Secreted	Secreted		1	No	No	No	N/A
OG0000000	338	Accessory	LM39	E4U26_004234-T1		PF06280,PF00082	IPR015500,IPR036852,IPR010435,IPR000209,IPR023828,IPR022398,IPR034187	GO:0005618,GO:0016020,GO:0004252,GO:0006508	MER0047718					Secreted	Secreted			Yes	No	No	N/A
OG0000000	338	Accessory	LM39	E4U26_004441-T1		PF06280,PF02225,PF00082	IPR015500,IPR036852,IPR000209,IPR010435,IPR003137,IPR023827,IPR023828,IPR022398,IPR034187	GO:0005618,GO:0016020,GO:0004252,GO:0006508	MER0047718					Secreted	Secreted			Yes	No	No	N/A
OG0000000	338	Accessory	LM39	E4U26_006013-T1		PF06280,PF00082	IPR015500,IPR010435,IPR036852,IPR000209,IPR022398,IPR023828,IPR023827,IPR034187	GO:0005618,GO:0016020,GO:0004252,GO:0006508	MER0047718					Secreted	Secreted			Yes	No	No	N/A
OG0000000	338	Accessory	LM39	E4U26_006014-T1		PF06280,PF02225,PF00082	IPR015500,IPR000209,IPR036852,IPR003137,IPR010435,IPR022398,IPR023828,IPR023827,IPR034187	GO:0005618,GO:0016020,GO:0004252,GO:0006508	MER0047718					Secreted	Secreted			Yes	No	No	N/A
OG0000000	338	Accessory	LM39	E4U26_006085-T1		PF06280,PF00082	IPR000209,IPR010435,IPR036852,IPR023828,IPR022398,IPR034187	GO:0005618,GO:0016020,GO:0004252,GO:0006508	MER0047718					Secreted	Secreted			Yes	No	No	N/A
OG0000000	338	Accessory	LM232	E4U27_000545-T1		PF06280,PF02225,PF00082	IPR015500,IPR010435,IPR000209,IPR003137,IPR036852,IPR023828,IPR023827,IPR022398,IPR034187	GO:0005618,GO:0016020,GO:0004252,GO:0006508	MER0047718					Secreted	Secreted			Yes	No	No	N/A
OG0000000	338	Accessory	LM232	E4U27_000753-T1		PF00082	IPR015500,IPR036852,IPR000209,IPR022398,IPR023827,IPR034187	GO:0004252,GO:0006508	MER0047718					Secreted	Secreted			Yes	No	No	N/A
OG0000000	338	Accessory	LM232	E4U27_000754-T1		PF06280	IPR010435,IPR000209,IPR036852,IPR023828	GO:0005618,GO:0016020,GO:0004252,GO:0006508	MER0114485									No	No	No	N/A
OG0000000	338	Accessory	LM232	E4U27_001347-T1		PF06280,PF00082	IPR015500,IPR000209,IPR003137,IPR010435,IPR036852,IPR023827,IPR023828,IPR022398,IPR034187	GO:0005618,GO:0016020,GO:0004252,GO:0006508	MER0047718					Secreted	Secreted			Yes	No	No	N/A
OG0000000	338	Accessory	LM232	E4U27_002373-T1		PF06280,PF00082	IPR015500,IPR000209,IPR010435,IPR036852,IPR023828,IPR022398,IPR034187	GO:0005618,GO:0016020,GO:0004252,GO:0006508	MER0047718					Secreted	Secreted			Yes	No	No	N/A
OG0000000	338	Accessory	LM232	E4U27_003293-T1		PF06280,PF00082	IPR015500,IPR010435,IPR036852,IPR000209,IPR023828,IPR022398,IPR034187	GO:0005618,GO:0016020,GO:0004252,GO:0006508	MER0047718					Secreted	Secreted			Yes	No	No	N/A
OG0000000	338	Accessory	LM232	E4U27_005772-T1		PF06280,PF00082	IPR015500,IPR010435,IPR036852,IPR000209,IPR023827,IPR022398,IPR023828,IPR034187	GO:0005618,GO:0016020,GO:0004252,GO:0006508	MER0047718					Secreted	Secreted			Yes	No	No	N/A
OG0000000	338	Accessory	LM232	E4U27_005773-T1		PF06280,PF02225,PF00082	IPR015500,IPR010435,IPR003137,IPR000209,IPR023827,IPR023828,IPR022398,IPR034187,IPR036852	GO:0005618,GO:0016020,GO:0004252,GO:0006508	MER0047718					Secreted	Secreted			Yes	No	No	N/A
OG0000000	338	Accessory	LM232	E4U27_005855-T1		PF06280,PF00082	IPR015500,IPR000209,IPR036852,IPR010435,IPR023828,IPR022398,IPR034187	GO:0005618,GO:0016020,GO:0004252,GO:0006508	MER0047718									No	No	No	N/A
OG0000000	338	Accessory	LM232	E4U27_005856-T1		PF06280,PF00082	IPR015500,IPR010435,IPR036852,IPR000209,IPR023828,IPR022398,IPR023827,IPR034187	GO:0005618,GO:0016020,GO:0004252,GO:0006508	MER0047718					Secreted	Secreted		1	No	No	No	N/A
OG0000000	338	Accessory	LM232	E4U27_006049-T1		PF06280,PF00082	IPR015500,IPR036852,IPR000209,IPR010435,IPR023828,IPR022398,IPR023827,IPR034187	GO:0005618,GO:0016020,GO:0004252,GO:0006508	MER0047718					Secreted	Secreted			Yes	No	No	N/A
OG0000000	338	Accessory	LM232	E4U27_006050-T1		PF06280,PF00082	IPR015500,IPR010435,IPR000209,IPR036852,IPR022398,IPR023828,IPR023827,IPR034187	GO:0005618,GO:0016020,GO:0004252,GO:0006508	MER0047718					Secreted	Secreted			Yes	No	No	N/A
OG0000000	338	Accessory	LM232	E4U27_006051-T1		PF06280,PF02225,PF00082	IPR015500,IPR000209,IPR010435,IPR003137,IPR036852,IPR022398,IPR023828,IPR023827,IPR034187	GO:0005618,GO:0016020,GO:0004252,GO:0006508	MER0047718					Secreted	Secreted			Yes	No	No	N/A
OG0000000	338	Accessory	LM232	E4U27_006274-T1		PF06280,PF00082	IPR015500,IPR036852,IPR010435,IPR000209,IPR023827,IPR023828,IPR022398,IPR034187	GO:0005618,GO:0016020,GO:0004252,GO:0006508	MER0047718					Secreted	Secreted		1	No	No	No	N/A
OG0000000	338	Accessory	LM232	E4U27_006275-T1		PF06280,PF00082	IPR015500,IPR036852,IPR000209,IPR010435,IPR023828,IPR023827,IPR022398,IPR034187	GO:0005618,GO:0016020,GO:0004252,GO:0006508	MER0047718					Secreted	Secreted			Yes	No	No	N/A
OG0000000	338	Accessory	LM232	E4U27_006884-T1		PF06280,PF00082	IPR015500,IPR000209,IPR036852,IPR010435,IPR023828,IPR023827,IPR022398,IPR034187	GO:0005618,GO:0016020,GO:0004252,GO:0006508	MER0047718					Secreted	Secreted			Yes	No	No	N/A
OG0000000	338	Accessory	LM232	E4U27_006960-T1		PF00082	IPR015500,IPR010435,IPR036852,IPR000209,IPR023827,IPR022398,IPR023828,IPR034187	GO:0005618,GO:0016020,GO:0004252,GO:0006508	MER0047718					Secreted	Secreted			Yes	No	No	N/A
OG0000000	338	Accessory	LM232	E4U27_007595-T1		PF06280,PF00082	IPR015500,IPR010435,IPR036852,IPR000209,IPR023828,IPR022398,IPR034187	GO:0005618,GO:0016020,GO:0004252,GO:0006508	MER0047718					Secreted	Secreted			Yes	No	No	N/A
OG0000000	338	Accessory	LM232	E4U27_008076-T1		PF06280,PF00082	IPR015500,IPR010435,IPR000209,IPR036852,IPR022398,IPR023828,IPR023827,IPR034187	GO:0005618,GO:0016020,GO:0004252,GO:0006508	MER0047718					Secreted	Secreted		1	No	No	No	N/A
OG0000000	338	Accessory	LM232	E4U27_008077-T1		PF06280	IPR010435	GO:0005618,GO:0016020,GO:0004252										No	No	No	N/A
OG0000000	338	Accessory	LM232	E4U27_008134-T1		PF06280,PF02225,PF00082	IPR015500,IPR036852,IPR003137,IPR000209,IPR010435,IPR023828,IPR022398,IPR023827,IPR034187	GO:0005618,GO:0016020,GO:0004252,GO:0006508	MER0047718					Secreted	Secreted			Yes	No	No	N/A
OG0000000	338	Accessory	LM232	E4U27_008319-T1														No	No	No	N/A
OG0000000	338	Accessory	LM470	E4U28_000589-T1		PF06280,PF00082	IPR015500,IPR010435,IPR000209,IPR036852,IPR022398,IPR023827,IPR023828,IPR034187	GO:0005618,GO:0016020,GO:0004252,GO:0006508	MER0047718					Secreted	Secreted		1	No	No	No	N/A
OG0000000	338	Accessory	LM470	E4U28_000953-T1		PF06280,PF00082	IPR015500,IPR010435,IPR036852,IPR000209,IPR003137,IPR023827,IPR022398,IPR023828,IPR034187	GO:0005618,GO:0016020,GO:0004252,GO:0006508	MER0047718					Secreted	Secreted			Yes	No	No	N/A
OG0000000	338	Accessory	LM470	E4U28_000954-T1		PF06280,PF00082	IPR015500,IPR036852,IPR010435,IPR000209,IPR023827,IPR022398,IPR023828,IPR034187	GO:0005618,GO:0016020,GO:0004252,GO:0006508	MER0047718					Secreted	Secreted			Yes	No	No	N/A
OG0000000	338	Accessory	LM470	E4U28_000955-T1		PF06280,PF00082	IPR015500,IPR010435,IPR000209,IPR036852,IPR023827,IPR022398,IPR023828,IPR034187	GO:0005618,GO:0016020,GO:0004252,GO:0006508	MER0047718					Secreted	Secreted			Yes	No	No	N/A
OG0000000	338	Accessory	LM470	E4U28_000956-T1		PF06280,PF02225,PF00082	IPR015500,IPR000209,IPR036852,IPR010435,IPR003137,IPR023827,IPR022398,IPR023828,IPR034187	GO:0005618,GO:0016020,GO:0004252,GO:0006508	MER0047718					Secreted	Secreted			Yes	No	No	N/A
OG0000000	338	Accessory	LM470	E4U28_000957-T1		PF06280,PF00082	IPR015500,IPR036852,IPR000209,IPR010435,IPR023828,IPR022398,IPR023827,IPR034187	GO:0005618,GO:0016020,GO:0004252,GO:0006508	MER0047718					Secreted	Secreted		1	No	No	No	N/A
OG0000000	338	Accessory	LM470	E4U28_000958-T1		PF06280,PF00082	IPR015500,IPR036852,IPR000209,IPR010435,IPR023828,IPR022398,IPR023827,IPR034187	GO:0005618,GO:0016020,GO:0004252,GO:0006508	MER0047718					Secreted	Secreted		1	No	No	No	N/A
OG0000000	338	Accessory	LM470	E4U28_004994-T1		PF06280,PF00082	IPR015500,IPR010435,IPR000209,IPR022398,IPR023828,IPR023827,IPR034187,IPR036852	GO:0005618,GO:0016020,GO:0004252,GO:0006508	MER0047718					Secreted	Secreted			Yes	No	No	N/A
OG0000000	338	Accessory	LM470	E4U28_005243-T1		PF06280,PF00082	IPR015500,IPR000209,IPR036852,IPR010435,IPR023828,IPR022398,IPR034187	GO:0005618,GO:0016020,GO:0004252,GO:0006508	MER0047718					Secreted	Secreted			Yes	No	No	N/A
OG0000000	338	Accessory	LM470	E4U28_005867-T1		PF06280,PF02225,PF00082	IPR015500,IPR000209,IPR036852,IPR003137,IPR010435,IPR023827,IPR023828,IPR022398,IPR034187	GO:0005618,GO:0016020,GO:0004252,GO:0006508	MER0047718					Secreted	Secreted			Yes	No	No	N/A
OG0000000	338	Accessory	LM470	E4U28_005868-T1		PF06280,PF00082	IPR015500,IPR010435,IPR000209,IPR036852,IPR023828,IPR023827,IPR022398,IPR034187	GO:0005618,GO:0016020,GO:0004252,GO:0006508	MER0047718					Secreted	Secreted			Yes	No	No	N/A
OG0000000	338	Accessory	LM470	E4U28_005871-T1		PF06280,PF02225,PF00082	IPR015500,IPR003137,IPR000209,IPR010435,IPR036852,IPR022398,IPR023828,IPR023827,IPR034187	GO:0005618,GO:0016020,GO:0004252,GO:0006508	MER0047718					Secreted	Secreted			Yes	No	No	N/A
OG0000000	338	Accessory	LM470	E4U28_005885-T1		PF06280,PF00082	IPR015500,IPR036852,IPR010435,IPR000209,IPR023828,IPR022398,IPR023827,IPR034187	GO:0005618,GO:0016020,GO:0004252,GO:0006508	MER0047718					Secreted	Secreted			Yes	No	No	N/A
OG0000000	338	Accessory	LM470	E4U28_006268-T1		PF06280,PF02225,PF00082	IPR015500,IPR010435,IPR036852,IPR003137,IPR000209,IPR023828,IPR023827,IPR022398,IPR034187	GO:0005618,GO:0016020,GO:0004252,GO:0006508	MER0047718					Secreted	Secreted			Yes	No	No	N/A
OG0000000	338	Accessory	LM470	E4U28_006675-T1		PF06280,PF00082	IPR015500,IPR036852,IPR010435,IPR000209,IPR023827,IPR023828,IPR022398,IPR034187	GO:0005618,GO:0016020,GO:0004252,GO:0006508	MER0047718					Secreted	Secreted		1	No	No	No	N/A
OG0000000	338	Accessory	LM470	E4U28_008514-T1		PF06280,PF00082	IPR015500,IPR036852,IPR000209,IPR010435,IPR023827,IPR022398,IPR023828,IPR034187	GO:0005618,GO:0016020,GO:0004252,GO:0006508	MER0047718									No	No	No	N/A
OG0000000	338	Accessory	LM46	E4U34_000783-T1		PF06280,PF02225,PF00082	IPR015500,IPR036852,IPR003137,IPR000209,IPR010435,IPR023828,IPR022398,IPR023827,IPR034187	GO:0005618,GO:0016020,GO:0004252,GO:0006508	MER0047718					Secreted	Secreted			Yes	No	No	N/A
OG0000000	338	Accessory	LM46	E4U34_000938-T1			IPR000209,IPR036852,IPR022398	GO:0004252,GO:0006508	MER0047718					Secreted	Secreted			Yes	No	No	N/A
OG0000000	338	Accessory	LM46	E4U34_000939-T1		PF06280	IPR000209,IPR010435,IPR036852,IPR023828	GO:0005618,GO:0016020,GO:0004252,GO:0006508	MER0047718									No	No	No	N/A
OG0000000	338	Accessory	LM46	E4U34_002001-T1		PF06280,PF00082	IPR015500,IPR036852,IPR000209,IPR010435,IPR023828,IPR022398,IPR034187	GO:0005618,GO:0016020,GO:0004252,GO:0006508	MER0047718					Secreted	Secreted			Yes	No	No	N/A
OG0000000	338	Accessory	LM46	E4U34_003268-T1		PF06280,PF00082	IPR015500,IPR000209,IPR010435,IPR036852,IPR022398,IPR023827,IPR023828,IPR034187	GO:0005618,GO:0016020,GO:0004252,GO:0006508	MER0047718					Secreted	Secreted		1	No	No	No	N/A
OG0000000	338	Accessory	LM46	E4U34_003269-T1		PF06280,PF00082	IPR015500,IPR036852,IPR010435,IPR000209,IPR022398,IPR023827,IPR023828,IPR034187	GO:0005618,GO:0016020,GO:0004252,GO:0006508	MER0047718					Secreted	Secreted		1	No	No	No	N/A
OG0000000	338	Accessory	LM46	E4U34_003270-T1		PF06280,PF02225,PF00082	IPR015500,IPR003137,IPR010435,IPR036852,IPR000209,IPR023827,IPR023828,IPR022398,IPR034187	GO:0005618,GO:0016020,GO:0004252,GO:0006508	MER0047718					Secreted	Secreted			Yes	No	No	N/A
OG0000000	338	Accessory	LM46	E4U34_004459-T1		PF06280,PF00082	IPR015500,IPR036852,IPR010435,IPR000209,IPR023827,IPR022398,IPR023828,IPR034187	GO:0005618,GO:0016020,GO:0004252,GO:0006508	MER0047718					Secreted	Secreted		1	No	No	No	N/A
OG0000000	338	Accessory	LM46	E4U34_004460-T1		PF06280,PF00082	IPR015500,IPR036852,IPR000209,IPR010435,IPR023828,IPR023827,IPR022398,IPR034187	GO:0005618,GO:0016020,GO:0004252,GO:0006508	MER0047718					Secreted	Secreted		1	No	No	No	N/A
OG0000000	338	Accessory	LM46	E4U34_004494-T1		PF06280,PF00082	IPR015500,IPR036852,IPR010435,IPR000209,IPR022398,IPR023828,IPR034187	GO:0005618,GO:0016020,GO:0004252,GO:0006508	MER0047718					Secreted	Secreted			Yes	No	No	N/A
OG0000000	338	Accessory	LM46	E4U34_004599-T1		PF06280,PF02225,PF00082	IPR015500,IPR010435,IPR000209,IPR003137,IPR023827,IPR022398,IPR023828,IPR034187,IPR036852	GO:0005618,GO:0016020,GO:0004252,GO:0006508	MER0047718					Secreted	Secreted			Yes	No	No	N/A
OG0000000	338	Accessory	LM46	E4U34_004600-T1		PF06280,PF00082	IPR015500,IPR010435,IPR000209,IPR036852,IPR023827,IPR023828,IPR022398,IPR034187	GO:0005618,GO:0016020,GO:0004252,GO:0006508	MER0047718					Secreted	Secreted			Yes	No	No	N/A
OG0000000	338	Accessory	LM46	E4U34_004603-T1		PF06280,PF02225,PF00082	IPR015500,IPR003137,IPR000209,IPR036852,IPR010435,IPR022398,IPR023828,IPR023827,IPR034187	GO:0005618,GO:0016020,GO:0004252,GO:0006508	MER0047718					Secreted	Secreted			Yes	No	No	N/A
OG0000000	338	Accessory	LM46	E4U34_005892-T1		PF06280,PF00082	IPR015500,IPR000209,IPR010435,IPR036852,IPR023827,IPR023828,IPR022398,IPR034187	GO:0005618,GO:0016020,GO:0004252,GO:0006508	MER0047718					Secreted	Secreted			Yes	No	No	N/A
OG0000000	338	Accessory	LM46	E4U34_005893-T1		PF06280,PF00082	IPR015500,IPR036852,IPR010435,IPR000209,IPR023827,IPR022398,IPR023828,IPR034187	GO:0005618,GO:0016020,GO:0004252,GO:0006508	MER0047718					Secreted	Secreted			Yes	No	No	N/A
OG0000000	338	Accessory	LM46	E4U34_005894-T1		PF06280,PF00082	IPR015500,IPR010435,IPR003137,IPR000209,IPR036852,IPR023828,IPR023827,IPR022398,IPR034187	GO:0005618,GO:0016020,GO:0004252,GO:0006508	MER0047718					Secreted	Secreted			Yes	No	No	N/A
OG0000000	338	Accessory	LM46	E4U34_006533-T1		PF06280,PF00082	IPR015500,IPR000209,IPR010435,IPR036852,IPR022398,IPR023828,IPR034187	GO:0005618,GO:0016020,GO:0004252,GO:0006508	MER0047718					Secreted	Secreted			Yes	No	No	N/A
OG0000000	338	Accessory	LM46	E4U34_008162-T1		PF06280,PF00082	IPR015500,IPR010435,IPR000209,IPR022398,IPR023828,IPR023827,IPR034187,IPR036852	GO:0005618,GO:0016020,GO:0004252,GO:0006508	MER0047718					Secreted	Secreted			Yes	No	No	N/A
OG0000000	338	Accessory	LM60	E4U35_000263-T1		PF06280,PF00082	IPR015500,IPR036852,IPR000209,IPR010435,IPR023828,IPR022398,IPR034187	GO:0005618,GO:0016020,GO:0004252,GO:0006508	MER0047718					Secreted	Secreted			Yes	No	No	N/A
OG0000000	338	Accessory	LM60	E4U35_000595-T1		PF06280,PF02225,PF00082	IPR015500,IPR010435,IPR000209,IPR036852,IPR003137,IPR022398,IPR023827,IPR023828,IPR034187	GO:0005618,GO:0016020,GO:0004252,GO:0006508	MER0047718					Secreted	Secreted			Yes	No	No	N/A
OG0000000	338	Accessory	LM60	E4U35_000596-T1		PF06280,PF00082	IPR015500,IPR036852,IPR000209,IPR010435,IPR023828,IPR022398,IPR023827,IPR034187	GO:0005618,GO:0016020,GO:0004252,GO:0006508	MER0047718					Secreted	Secreted		1	No	No	No	N/A
OG0000000	338	Accessory	LM60	E4U35_000597-T1		PF06280,PF00082	IPR015500,IPR010435,IPR000209,IPR022398,IPR023827,IPR023828,IPR034187,IPR036852	GO:0005618,GO:0016020,GO:0004252,GO:0006508	MER0047718					Secreted	Secreted		1	No	No	No	N/A
OG0000000	338	Accessory	LM60	E4U35_000696-T1		PF06280,PF00082	IPR015500,IPR010435,IPR036852,IPR000209,IPR022398,IPR023828,IPR023827,IPR034187	GO:0005618,GO:0016020,GO:0004252,GO:0006508	MER0047718					Secreted	Secreted			Yes	No	No	N/A
OG0000000	338	Accessory	LM60	E4U35_001430-T1		PF06280,PF00082	IPR015500,IPR010435,IPR000209,IPR022398,IPR023828,IPR023827,IPR034187,IPR036852	GO:0005618,GO:0016020,GO:0004252,GO:0006508	MER0047718					Secreted	Secreted			Yes	No	No	N/A
OG0000000	338	Accessory	LM60	E4U35_002806-T1		PF06280,PF00082	IPR015500,IPR000209,IPR010435,IPR036852,IPR023828,IPR022398,IPR034187	GO:0005618,GO:0016020,GO:0004252,GO:0006508	MER0047718					Secreted	Secreted			Yes	No	No	N/A
OG0000000	338	Accessory	LM60	E4U35_003575-T1		PF06280,PF00082	IPR015500,IPR000209,IPR010435,IPR036852,IPR022398,IPR023828,IPR023827,IPR034187	GO:0005618,GO:0016020,GO:0004252,GO:0006508	MER0047718					Secreted	Secreted			Yes	No	No	N/A
OG0000000	338	Accessory	LM60	E4U35_003576-T1		PF06280,PF00082	IPR015500,IPR010435,IPR000209,IPR036852,IPR003137,IPR023828,IPR022398,IPR023827,IPR034187	GO:0005618,GO:0016020,GO:0004252,GO:0006508	MER0047718					Secreted	Secreted			Yes	No	No	N/A
OG0000000	338	Accessory	LM60	E4U35_004358-T1		PF06280,PF00082	IPR015500,IPR010435,IPR000209,IPR023827,IPR022398,IPR023828,IPR034187,IPR036852	GO:0005618,GO:0016020,GO:0004252,GO:0006508	MER0047718					Secreted	Secreted			Yes	No	No	N/A
OG0000000	338	Accessory	LM60	E4U35_004807-T1		PF06280,PF00082	IPR015500,IPR036852,IPR000209,IPR010435,IPR022398,IPR023828,IPR034187	GO:0005618,GO:0016020,GO:0004252,GO:0006508	MER0047718					Secreted	Secreted			Yes	No	No	N/A
OG0000000	338	Accessory	LM60	E4U35_005420-T1		PF06280,PF00082	IPR015500,IPR036852,IPR010435,IPR000209,IPR023828,IPR022398,IPR023827,IPR034187	GO:0005618,GO:0016020,GO:0004252,GO:0006508	MER0047718					Secreted	Secreted		1	No	No	No	N/A
OG0000000	338	Accessory	LM60	E4U35_005421-T1		PF06280,PF00082	IPR015500,IPR036852,IPR025965,IPR010435,IPR000209,IPR023827,IPR023828,IPR022398,IPR034187	GO:0005618,GO:0016020,GO:0004252,GO:0006508	MER0047718					Secreted	Secreted		1	No	No	No	N/A
OG0000000	338	Accessory	LM60	E4U35_005940-T1		PF06280,PF02225,PF00082	IPR015500,IPR003137,IPR000209,IPR036852,IPR010435,IPR023828,IPR023827,IPR022398,IPR034187	GO:0005618,GO:0016020,GO:0004252,GO:0006508	MER0047718					Secreted	Secreted			Yes	No	No	N/A
OG0000000	338	Accessory	LM60	E4U35_005943-T1		PF06280,PF00082	IPR015500,IPR036852,IPR010435,IPR000209,IPR022398,IPR023828,IPR023827,IPR034187	GO:0005618,GO:0016020,GO:0004252,GO:0006508	MER0047718					Secreted	Secreted			Yes	No	No	N/A
OG0000000	338	Accessory	LM60	E4U35_007858-T1		PF06280,PF02225,PF00082	IPR015500,IPR036852,IPR003137,IPR000209,IPR010435,IPR022398,IPR023827,IPR023828,IPR034187	GO:0005618,GO:0016020,GO:0004252,GO:0006508	MER0047718					Secreted	Secreted			Yes	No	No	N/A
OG0000000	338	Accessory	LM469	E4U37_001380-T1		PF06280,PF02225,PF00082	IPR015500,IPR000209,IPR003137,IPR036852,IPR010435,IPR023828,IPR022398,IPR023827,IPR034187	GO:0005618,GO:0016020,GO:0004252,GO:0006508	MER0047718					Secreted	Secreted			Yes	No	No	N/A
OG0000000	338	Accessory	LM469	E4U37_001381-T1		PF06280,PF00082	IPR015500,IPR000209,IPR036852,IPR010435,IPR023828,IPR023827,IPR022398,IPR034187	GO:0005618,GO:0016020,GO:0004252,GO:0006508	MER0047718					Secreted	Secreted			Yes	No	No	N/A
OG0000000	338	Accessory	LM469	E4U37_001384-T1		PF06280,PF02225,PF00082	IPR015500,IPR000209,IPR036852,IPR003137,IPR010435,IPR022398,IPR023827,IPR023828,IPR034187	GO:0005618,GO:0016020,GO:0004252,GO:0006508	MER0047718					Secreted	Secreted			Yes	No	No	N/A
OG0000000	338	Accessory	LM469	E4U37_002356-T1		PF00082	IPR015500,IPR036852,IPR000209,IPR023827,IPR023828,IPR034187	GO:0004252,GO:0006508	MER0030016									No	No	No	N/A
OG0000000	338	Accessory	LM469	E4U37_002581-T1		PF06280,PF00082	IPR015500,IPR010435,IPR000209,IPR023828,IPR022398,IPR023827,IPR034187,IPR036852	GO:0005618,GO:0016020,GO:0004252,GO:0006508	MER0047718					Secreted	Secreted		1	No	No	No	N/A
OG0000000	338	Accessory	LM469	E4U37_002582-T1		PF06280,PF00082	IPR015500,IPR036852,IPR010435,IPR000209,IPR022398,IPR023827,IPR023828,IPR034187	GO:0005618,GO:0016020,GO:0004252,GO:0006508	MER0047718					Secreted	Secreted		1	No	No	No	N/A
OG0000000	338	Accessory	LM469	E4U37_002653-T1		PF06280,PF00082	IPR015500,IPR010435,IPR036852,IPR000209,IPR022398,IPR023828,IPR034187	GO:0005618,GO:0016020,GO:0004252,GO:0006508	MER0047718					Secreted	Secreted			Yes	No	No	N/A
OG0000000	338	Accessory	LM469	E4U37_002861-T1		PF06280,PF00082	IPR015500,IPR010435,IPR000209,IPR022398,IPR023828,IPR023827,IPR034187,IPR036852	GO:0005618,GO:0016020,GO:0004252,GO:0006508	MER0047718					Secreted	Secreted			Yes	No	No	N/A
OG0000000	338	Accessory	LM469	E4U37_004927-T1		PF06280,PF00082	IPR015500,IPR036852,IPR000209,IPR010435,IPR023828,IPR022398,IPR034187	GO:0005618,GO:0016020,GO:0004252,GO:0006508	MER0047718					Secreted	Secreted			Yes	No	No	N/A
OG0000000	338	Accessory	LM469	E4U37_005102-T1		PF06280,PF00082	IPR015500,IPR036852,IPR010435,IPR000209,IPR022398,IPR023828,IPR023827,IPR034187	GO:0005618,GO:0016020,GO:0004252,GO:0006508	MER0047718					Secreted	Secreted		1	No	No	No	N/A
OG0000000	338	Accessory	LM469	E4U37_006001-T1		PF06280,PF00082	IPR015500,IPR010435,IPR036852,IPR000209,IPR023828,IPR023827,IPR022398,IPR034187	GO:0005618,GO:0016020,GO:0004252,GO:0006508	MER0047718					Secreted	Secreted			Yes	No	No	N/A
OG0000000	338	Accessory	LM469	E4U37_006260-T1		PF06280,PF00082	IPR015500,IPR036852,IPR000209,IPR010435,IPR003137,IPR023827,IPR022398,IPR023828,IPR034187	GO:0005618,GO:0016020,GO:0004252,GO:0006508	MER0047718					Secreted	Secreted			Yes	No	No	N/A
OG0000000	338	Accessory	LM469	E4U37_006981-T1		PF06280,PF02225,PF00082	IPR015500,IPR003137,IPR010435,IPR036852,IPR000209,IPR022398,IPR023828,IPR023827,IPR034187	GO:0005618,GO:0016020,GO:0004252,GO:0006508	MER0047718					Secreted	Secreted			Yes	No	No	N/A
OG0000000	338	Accessory	LM469	E4U37_006982-T1		PF06280,PF00082	IPR015500,IPR010435,IPR036852,IPR000209,IPR023828,IPR022398,IPR023827,IPR034187	GO:0005618,GO:0016020,GO:0004252,GO:0006508	MER0047718					Secreted	Secreted			Yes	No	No	N/A
OG0000000	338	Accessory	LM469	E4U37_007808-T1		PF06280,PF00082	IPR015500,IPR036852,IPR010435,IPR000209,IPR022398,IPR023827,IPR023828,IPR034187	GO:0005618,GO:0016020,GO:0004252,GO:0006508	MER0047718					Secreted	Secreted		1	No	No	No	N/A
OG0000000	338	Accessory	LM469	E4U37_008249-T1		PF06280,PF00082	IPR015500,IPR036852,IPR000209,IPR010435,IPR023828,IPR022398,IPR034187	GO:0005618,GO:0016020,GO:0004252,GO:0006508	MER0047718					Secreted	Secreted			Yes	No	No	N/A
OG0000000	338	Accessory	LM474	E4U38_004002-T1			IPR036852	GO:0004252,GO:0006508	MER0000321					Secreted	Secreted		1	No	No	No	N/A
OG0000000	338	Accessory	LM474	E4U38_004003-T1			IPR036852	GO:0004252,GO:0006508										No	No	No	N/A
OG0000000	338	Accessory	Clav26	E4U44_000478-T1		PF06280	IPR000209,IPR010435,IPR036852,IPR023828	GO:0005618,GO:0016020,GO:0004252,GO:0006508	MER0047718									No	No	No	N/A
OG0000000	338	Accessory	Clav26	E4U44_001613-T1		PF06280,PF00082	IPR015500,IPR036852,IPR010435,IPR000209,IPR023828,IPR023827,IPR022398,IPR034187	GO:0005618,GO:0016020,GO:0004252,GO:0006508	MER0047718					Secreted	Secreted			Yes	No	No	N/A
OG0000000	338	Accessory	Clav26	E4U44_001710-T1		PF06280,PF00082	IPR015500,IPR010435,IPR003137,IPR000209,IPR036852,IPR023827,IPR023828,IPR022398,IPR034187	GO:0005618,GO:0016020,GO:0004252,GO:0006508	MER0047718					Secreted	Secreted			Yes	No	No	N/A
OG0000000	338	Accessory	Clav26	E4U44_001711-T1		PF06280,PF00082	IPR015500,IPR036852,IPR010435,IPR000209,IPR023828,IPR023827,IPR022398,IPR034187	GO:0005618,GO:0016020,GO:0004252,GO:0006508	MER0047718					Secreted	Secreted			Yes	No	No	N/A
OG0000000	338	Accessory	Clav26	E4U44_001712-T1		PF00082	IPR015500,IPR036852,IPR000209,IPR023827,IPR022398,IPR034187	GO:0004252,GO:0006508	MER0047718					Secreted	Secreted			Yes	No	No	N/A
OG0000000	338	Accessory	Clav26	E4U44_001729-T1		PF06280,PF00082	IPR015500,IPR000209,IPR036852,IPR010435,IPR023827,IPR022398,IPR023828,IPR034187	GO:0005618,GO:0016020,GO:0004252,GO:0006508	MER0030016					Secreted	Secreted			Yes	No	No	N/A
OG0000000	338	Accessory	Clav26	E4U44_002015-T1		PF06280,PF00082	IPR015500,IPR000209,IPR036852,IPR010435,IPR022398,IPR023828,IPR023827,IPR034187	GO:0005618,GO:0016020,GO:0004252,GO:0006508	MER0047718					Secreted	Secreted		1	No	No	No	N/A
OG0000000	338	Accessory	Clav26	E4U44_002016-T1		PF06280,PF00082	IPR015500,IPR000209,IPR036852,IPR010435,IPR022398,IPR023828,IPR023827,IPR034187	GO:0005618,GO:0016020,GO:0004252,GO:0006508	MER0047718					Secreted	Secreted		1	No	No	No	N/A
OG0000000	338	Accessory	Clav26	E4U44_002227-T1		PF06280,PF02225,PF00082	IPR015500,IPR036852,IPR010435,IPR000209,IPR003137,IPR022398,IPR023827,IPR023828,IPR034187	GO:0005618,GO:0016020,GO:0004252,GO:0006508	MER0047718					Secreted	Secreted			Yes	No	No	N/A
OG0000000	338	Accessory	Clav26	E4U44_002230-T1		PF06280,PF00082	IPR015500,IPR000209,IPR010435,IPR036852,IPR023827,IPR023828,IPR022398,IPR034187	GO:0005618,GO:0016020,GO:0004252,GO:0006508	MER0047718					Secreted	Secreted			Yes	No	No	N/A
OG0000000	338	Accessory	Clav26	E4U44_002231-T1		PF06280,PF02225,PF00082	IPR015500,IPR010435,IPR000209,IPR003137,IPR023827,IPR023828,IPR022398,IPR034187,IPR036852	GO:0005618,GO:0016020,GO:0004252,GO:0006508	MER0047718					Secreted	Secreted			Yes	No	No	N/A
OG0000000	338	Accessory	Clav26	E4U44_002610-T1		PF06280,PF00082	IPR015500,IPR010435,IPR036852,IPR000209,IPR022398,IPR023828,IPR034187	GO:0005618,GO:0016020,GO:0004252,GO:0006508	MER0047718					Secreted	Secreted			Yes	No	No	N/A
OG0000000	338	Accessory	Clav26	E4U44_003572-T1		PF06280,PF00082	IPR015500,IPR036852,IPR000209,IPR010435,IPR023828,IPR022398,IPR034187	GO:0005618,GO:0016020,GO:0004252,GO:0006508	MER0047718					Secreted	Secreted			Yes	No	No	N/A
OG0000000	338	Accessory	Clav26	E4U44_005783-T1		PF06280,PF00082	IPR015500,IPR000209,IPR036852,IPR010435,IPR023828,IPR022398,IPR023827,IPR034187	GO:0005618,GO:0016020,GO:0004252,GO:0006508	MER0047718					Secreted	Secreted		1	No	No	No	N/A
OG0000000	338	Accessory	Clav26	E4U44_007141-T1		PF06280,PF00082	IPR015500,IPR010435,IPR000209,IPR023827,IPR022398,IPR023828,IPR034187,IPR036852	GO:0005618,GO:0016020,GO:0004252,GO:0006508	MER0047718					Secreted	Secreted			Yes	No	No	N/A
OG0000000	338	Accessory	Clav26	E4U44_007908-T1		PF06280,PF00082	IPR015500,IPR000209,IPR010435,IPR036852,IPR023828,IPR022398,IPR034187	GO:0005618,GO:0016020,GO:0004252,GO:0006508	MER0047718					Secreted	Secreted			Yes	No	No	N/A
OG0000000	338	Accessory	Clav26	E4U44_008250-T1		PF06280,PF00082	IPR015500,IPR010435,IPR036852,IPR000209,IPR022398,IPR023828,IPR023827,IPR034187	GO:0005618,GO:0016020,GO:0004252,GO:0006508	MER0047718					Secreted	Secreted		1	No	No	No	N/A
OG0000000	338	Accessory	Clav26	E4U44_008546-T1		PF06280,PF00082	IPR015500,IPR010435,IPR036852,IPR000209,IPR023828,IPR023827,IPR022398,IPR034187	GO:0005618,GO:0016020,GO:0004252,GO:0006508	MER0047718					Secreted	Secreted			Yes	No	No	N/A
OG0000000	338	Accessory	Clav46	E4U45_000611-T1		PF06280,PF00082	IPR015500,IPR036852,IPR000209,IPR010435,IPR023828,IPR022398,IPR034187	GO:0005618,GO:0016020,GO:0004252,GO:0006508	MER0047718					Secreted	Secreted			Yes	No	No	N/A
OG0000000	338	Accessory	Clav46	E4U45_002277-T1		PF06280,PF00082	IPR015500,IPR036852,IPR000209,IPR010435,IPR022398,IPR023828,IPR034187	GO:0005618,GO:0016020,GO:0004252,GO:0006508	MER0047718					Secreted	Secreted			Yes	No	No	N/A
OG0000000	338	Accessory	Clav46	E4U45_003415-T1		PF06280,PF00082	IPR015500,IPR036852,IPR003137,IPR010435,IPR000209,IPR023827,IPR023828,IPR022398,IPR034187	GO:0005618,GO:0016020,GO:0004252,GO:0006508	MER0047718					Secreted	Secreted			Yes	No	No	N/A
OG0000000	338	Accessory	Clav46	E4U45_003416-T1		PF06280,PF00082	IPR015500,IPR036852,IPR010435,IPR000209,IPR023828,IPR023827,IPR022398,IPR034187	GO:0005618,GO:0016020,GO:0004252,GO:0006508	MER0047718					Secreted	Secreted			Yes	No	No	N/A
OG0000000	338	Accessory	Clav46	E4U45_003417-T1		PF06280,PF02225,PF00082	IPR015500,IPR010435,IPR036852,IPR003137,IPR000209,IPR023828,IPR023827,IPR022398,IPR034187	GO:0005618,GO:0016020,GO:0004252,GO:0006508	MER0047718					Secreted	Secreted			Yes	No	No	N/A
OG0000000	338	Accessory	Clav46	E4U45_003418-T1		PF06280,PF00082	IPR015500,IPR010435,IPR000209,IPR036852,IPR022398,IPR023828,IPR023827,IPR034187	GO:0005618,GO:0016020,GO:0004252,GO:0006508	MER0047718					Secreted	Secreted		1	No	No	No	N/A
OG0000000	338	Accessory	Clav46	E4U45_003419-T1		PF06280,PF00082	IPR015500,IPR000209,IPR010435,IPR036852,IPR022398,IPR023828,IPR023827,IPR034187	GO:0005618,GO:0016020,GO:0004252,GO:0006508	MER0047718									No	No	No	N/A
OG0000000	338	Accessory	Clav46	E4U45_004008-T1		PF06280,PF00082	IPR015500,IPR000209,IPR010435,IPR036852,IPR023828,IPR023827,IPR022398,IPR034187	GO:0005618,GO:0016020,GO:0004252,GO:0006508	MER0047718					Secreted	Secreted			Yes	No	No	N/A
OG0000000	338	Accessory	Clav46	E4U45_004196-T1		PF00082	IPR015500,IPR010435,IPR000209,IPR036852,IPR023828,IPR023827,IPR022398,IPR034187	GO:0005618,GO:0016020,GO:0004252,GO:0006508	MER0047718					Secreted	Secreted			Yes	No	No	N/A
OG0000000	338	Accessory	Clav46	E4U45_005742-T1		PF06280,PF00082	IPR015500,IPR036852,IPR010435,IPR000209,IPR022398,IPR023827,IPR023828,IPR034187	GO:0005618,GO:0016020,GO:0004252,GO:0006508	MER0047718					Secreted	Secreted			Yes	No	No	N/A
OG0000000	338	Accessory	Clav46	E4U45_006463-T1		PF06280,PF00082	IPR015500,IPR010435,IPR036852,IPR000209,IPR023827,IPR022398,IPR023828,IPR034187	GO:0005618,GO:0016020,GO:0004252,GO:0006508	MER0047718					Secreted	Secreted		1	No	No	No	N/A
OG0000000	338	Accessory	Clav46	E4U45_006464-T1		PF06280	IPR010435,IPR000209,IPR036852,IPR023828	GO:0005618,GO:0016020,GO:0004252,GO:0006508	MER0047718									No	No	No	N/A
OG0000000	338	Accessory	Clav46	E4U45_007296-T1		PF06280,PF00082	IPR015500,IPR000209,IPR010435,IPR036852,IPR022398,IPR023828,IPR034187	GO:0005618,GO:0016020,GO:0004252,GO:0006508	MER0047718					Secreted	Secreted			Yes	No	No	N/A
OG0000000	338	Accessory	Clav46	E4U45_007927-T1		PF06280	IPR010435	GO:0005618,GO:0016020,GO:0004252										No	No	No	N/A
OG0000000	338	Accessory	Clav46	E4U45_007928-T1		PF06280,PF00082	IPR015500,IPR010435,IPR000209,IPR036852,IPR023827,IPR023828,IPR022398,IPR034187	GO:0005618,GO:0016020,GO:0004252,GO:0006508	MER0047718					Secreted	Secreted		1	No	No	No	N/A
OG0000000	338	Accessory	Clav46	E4U45_008487-T1		PF06280,PF02225,PF00082	IPR015500,IPR036852,IPR003137,IPR000209,IPR010435,IPR023827,IPR022398,IPR023828,IPR034187	GO:0005618,GO:0016020,GO:0004252,GO:0006508	MER0047718					Secreted	Secreted			Yes	No	No	N/A
OG0000000	338	Accessory	Clav46	E4U45_008508-T1		PF06280,PF02225,PF00082	IPR015500,IPR000209,IPR003137,IPR036852,IPR010435,IPR023827,IPR022398,IPR023828,IPR034187	GO:0005618,GO:0016020,GO:0004252,GO:0006508	MER0047718					Secreted	Secreted			Yes	No	No	N/A
OG0000000	338	Accessory	Clav46	E4U45_008511-T1		PF06280,PF00082	IPR015500,IPR000209,IPR010435,IPR036852,IPR023828,IPR022398,IPR023827,IPR034187	GO:0005618,GO:0016020,GO:0004252,GO:0006508	MER0047718					Secreted	Secreted			Yes	No	No	N/A
OG0000000	338	Accessory	Clav46	E4U45_008512-T1		PF06280,PF00082	IPR015500,IPR000209,IPR010435,IPR023828,IPR022398,IPR023827,IPR034187,IPR036852	GO:0005618,GO:0016020,GO:0004252,GO:0006508	MER0047718					Secreted	Secreted			Yes	No	No	N/A
OG0000000	338	Accessory	Clav55	E4U46_000345-T1		PF06280,PF00082	IPR015500,IPR010435,IPR036852,IPR000209,IPR023828,IPR023827,IPR022398,IPR034187	GO:0005618,GO:0016020,GO:0004252,GO:0006508	MER0047718					Secreted	Secreted			Yes	No	No	N/A
OG0000000	338	Accessory	Clav55	E4U46_001622-T1		PF06280,PF00082	IPR015500,IPR000209,IPR010435,IPR036852,IPR023828,IPR022398,IPR023827,IPR034187	GO:0005618,GO:0016020,GO:0004252,GO:0006508	MER0047718					Secreted	Secreted			Yes	No	No	N/A
OG0000000	338	Accessory	Clav55	E4U46_001623-T1		PF06280,PF02225,PF00082	IPR015500,IPR003137,IPR000209,IPR010435,IPR022398,IPR023828,IPR023827,IPR034187,IPR036852	GO:0005618,GO:0016020,GO:0004252,GO:0006508	MER0047718					Secreted	Secreted			Yes	No	No	N/A
OG0000000	338	Accessory	Clav55	E4U46_002493-T1		PF06280,PF00082	IPR015500,IPR036852,IPR000209,IPR010435,IPR022398,IPR023828,IPR034187	GO:0005618,GO:0016020,GO:0004252,GO:0006508	MER0047718					Secreted	Secreted			Yes	No	No	N/A
OG0000000	338	Accessory	Clav55	E4U46_002650-T1		PF06280,PF02225,PF00082	IPR015500,IPR003137,IPR000209,IPR036852,IPR010435,IPR023827,IPR023828,IPR022398,IPR034187	GO:0005618,GO:0016020,GO:0004252,GO:0006508	MER0047718					Secreted	Secreted			Yes	No	No	N/A
OG0000000	338	Accessory	Clav55	E4U46_002848-T1		PF06280,PF00082	IPR015500,IPR036852,IPR010435,IPR000209,IPR023827,IPR022398,IPR023828,IPR034187	GO:0005618,GO:0016020,GO:0004252,GO:0006508	MER0047718					Secreted	Secreted			Yes	No	No	N/A
OG0000000	338	Accessory	Clav55	E4U46_004286-T1		PF06280,PF00082	IPR015500,IPR036852,IPR000209,IPR010435,IPR022398,IPR023828,IPR034187	GO:0005618,GO:0016020,GO:0004252,GO:0006508	MER0047718					Secreted	Secreted			Yes	No	No	N/A
OG0000000	338	Accessory	Clav55	E4U46_004745-T1		PF06280,PF00082	IPR015500,IPR000209,IPR036852,IPR010435,IPR023827,IPR023828,IPR022398,IPR034187	GO:0005618,GO:0016020,GO:0004252,GO:0006508	MER0047718					Secreted	Secreted		1	No	No	No	N/A
OG0000000	338	Accessory	Clav55	E4U46_004746-T1		PF06280,PF02225,PF00082	IPR015500,IPR003137,IPR010435,IPR036852,IPR000209,IPR022398,IPR023828,IPR023827,IPR034187	GO:0005618,GO:0016020,GO:0004252,GO:0006508	MER0047718					Secreted	Secreted			Yes	No	No	N/A
OG0000000	338	Accessory	Clav55	E4U46_004747-T1		PF06280,PF00082	IPR015500,IPR010435,IPR036852,IPR000209,IPR023828,IPR023827,IPR022398,IPR034187	GO:0005618,GO:0016020,GO:0004252,GO:0006508	MER0047718					Secreted	Secreted			Yes	No	No	N/A
OG0000000	338	Accessory	Clav55	E4U46_004748-T1		PF06280,PF00082	IPR015500,IPR036852,IPR010435,IPR000209,IPR023828,IPR022398,IPR023827,IPR034187	GO:0005618,GO:0016020,GO:0004252,GO:0006508	MER0047718					Secreted	Secreted			Yes	No	No	N/A
OG0000000	338	Accessory	Clav55	E4U46_004749-T1		PF06280,PF00082	IPR015500,IPR000209,IPR036852,IPR003137,IPR010435,IPR022398,IPR023828,IPR023827,IPR034187	GO:0005618,GO:0016020,GO:0004252,GO:0006508	MER0047718					Secreted	Secreted			Yes	No	No	N/A
OG0000000	338	Accessory	Clav55	E4U46_006046-T1		PF06280,PF00082	IPR015500,IPR036852,IPR010435,IPR000209,IPR022398,IPR023827,IPR023828,IPR034187	GO:0005618,GO:0016020,GO:0004252,GO:0006508	MER0047718					Secreted	Secreted		1	No	No	No	N/A
OG0000000	338	Accessory	Clav55	E4U46_006047-T1		PF06280,PF00082	IPR015500,IPR036852,IPR010435,IPR000209,IPR022398,IPR023827,IPR023828,IPR034187	GO:0005618,GO:0016020,GO:0004252,GO:0006508	MER0047718					Secreted	Secreted		1	No	No	No	N/A
OG0000000	338	Accessory	Clav55	E4U46_006638-T1		PF06280,PF00082	IPR015500,IPR010435,IPR000209,IPR023827,IPR022398,IPR023828,IPR034187,IPR036852	GO:0005618,GO:0016020,GO:0004252,GO:0006508	MER0047718					Secreted	Secreted		1	No	No	No	N/A
OG0000000	338	Accessory	Clav55	E4U46_006795-T1		PF06280,PF00082	IPR015500,IPR036852,IPR000209,IPR010435,IPR023828,IPR022398,IPR034187	GO:0005618,GO:0016020,GO:0004252,GO:0006508	MER0047718					Secreted	Secreted			Yes	No	No	N/A
OG0000000	338	Accessory	Clav55	E4U46_008331-T1		PF00082	IPR015500,IPR000209,IPR036852,IPR023827,IPR022398,IPR034187	GO:0004252,GO:0006508	MER0047718					Secreted	Secreted		1	No	No	No	N/A
OG0000000	338	Accessory	Clav55	E4U46_008332-T1		PF06280	IPR036852,IPR010435,IPR000209,IPR023828	GO:0005618,GO:0016020,GO:0004252,GO:0006508	MER0047718									No	No	No	N/A
OG0000000	338	Accessory	LM4	E4U47_001803-T1		PF06280,PF00082	IPR015500,IPR036852,IPR000209,IPR010435,IPR023828,IPR022398,IPR034187	GO:0005618,GO:0016020,GO:0004252,GO:0006508	MER0047718					Secreted	Secreted			Yes	No	No	N/A
OG0000000	338	Accessory	LM4	E4U47_003967-T1		PF06280,PF00082	IPR015500,IPR036852,IPR000209,IPR010435,IPR023827,IPR022398,IPR023828,IPR034187	GO:0005618,GO:0016020,GO:0004252,GO:0006508	MER0047718									No	No	No	N/A
OG0000000	338	Accessory	LM4	E4U47_003968-T1		PF06280,PF00082	IPR015500,IPR000209,IPR036852,IPR010435,IPR022398,IPR023827,IPR023828,IPR034187	GO:0005618,GO:0016020,GO:0004252,GO:0006508	MER0047718					Secreted	Secreted		1	No	No	No	N/A
OG0000000	338	Accessory	LM4	E4U47_003969-T1		PF06280,PF02225,PF00082	IPR015500,IPR036852,IPR000209,IPR010435,IPR003137,IPR023827,IPR023828,IPR022398,IPR034187	GO:0005618,GO:0016020,GO:0004252,GO:0006508	MER0047718					Secreted	Secreted			Yes	No	No	N/A
OG0000000	338	Accessory	LM4	E4U47_003970-T1											Secreted			No	No	No	N/A
OG0000000	338	Accessory	LM4	E4U47_004547-T1		PF06280,PF02225,PF00082	IPR015500,IPR010435,IPR003137,IPR000209,IPR023827,IPR022398,IPR023828,IPR034187,IPR036852	GO:0005618,GO:0016020,GO:0004252,GO:0006508	MER0047718					Secreted	Secreted			Yes	No	No	N/A
OG0000000	338	Accessory	LM4	E4U47_004548-T1		PF06280,PF00082	IPR015500,IPR010435,IPR000209,IPR036852,IPR023828,IPR022398,IPR023827,IPR034187	GO:0005618,GO:0016020,GO:0004252,GO:0006508	MER0047718					Secreted	Secreted			Yes	No	No	N/A
OG0000000	338	Accessory	LM4	E4U47_004551-T1		PF06280,PF02225,PF00082	IPR015500,IPR036852,IPR000209,IPR010435,IPR003137,IPR022398,IPR023827,IPR023828,IPR034187	GO:0005618,GO:0016020,GO:0004252,GO:0006508	MER0047718					Secreted	Secreted			Yes	No	No	N/A
OG0000000	338	Accessory	LM4	E4U47_005480-T1		PF06280,PF00082	IPR015500,IPR036852,IPR010435,IPR000209,IPR023827,IPR022398,IPR023828,IPR034187	GO:0005618,GO:0016020,GO:0004252,GO:0006508	MER0047718					Secreted	Secreted		1	No	No	No	N/A
OG0000000	338	Accessory	LM4	E4U47_005481-T1		PF06280,PF00082	IPR015500,IPR036852,IPR025965,IPR010435,IPR000209,IPR023827,IPR023828,IPR022398,IPR034187	GO:0005618,GO:0016020,GO:0004252,GO:0006508	MER0047718					Secreted	Secreted		1	No	No	No	N/A
OG0000000	338	Accessory	LM4	E4U47_005819-T1		PF06280,PF00082	IPR015500,IPR036852,IPR000209,IPR010435,IPR022398,IPR023828,IPR034187	GO:0005618,GO:0016020,GO:0004252,GO:0006508	MER0047718					Secreted	Secreted			Yes	No	No	N/A
OG0000000	338	Accessory	LM4	E4U47_005962-T1		PF06280,PF00082	IPR015500,IPR003137,IPR036852,IPR010435,IPR000209,IPR023828,IPR023827,IPR022398,IPR034187	GO:0005618,GO:0016020,GO:0004252,GO:0006508	MER0047718					Secreted	Secreted			Yes	No	No	N/A
OG0000000	338	Accessory	LM4	E4U47_005963-T1		PF06280,PF00082	IPR015500,IPR000209,IPR010435,IPR036852,IPR023828,IPR023827,IPR022398,IPR034187	GO:0005618,GO:0016020,GO:0004252,GO:0006508	MER0047718					Secreted	Secreted			Yes	No	No	N/A
OG0000000	338	Accessory	LM4	E4U47_005964-T1		PF06280,PF00082	IPR015500,IPR000209,IPR036852,IPR010435,IPR023828,IPR023827,IPR022398,IPR034187	GO:0005618,GO:0016020,GO:0004252,GO:0006508	MER0047718					Secreted	Secreted			Yes	No	No	N/A
OG0000000	338	Accessory	LM4	E4U47_006358-T1		PF00082	IPR015500,IPR000209,IPR036852,IPR023827,IPR023828,IPR034187	GO:0004252,GO:0006508	MER0030016									No	No	No	N/A
OG0000000	338	Accessory	LM4	E4U47_006865-T1		PF06280,PF00082	IPR015500,IPR010435,IPR036852,IPR000209,IPR023827,IPR023828,IPR022398,IPR034187	GO:0005618,GO:0016020,GO:0004252,GO:0006508	MER0047718					Secreted	Secreted			Yes	No	No	N/A
OG0000000	338	Accessory	LM4	E4U47_007115-T1		PF06280,PF00082	IPR015500,IPR010435,IPR000209,IPR023827,IPR022398,IPR023828,IPR034187,IPR036852	GO:0005618,GO:0016020,GO:0004252,GO:0006508	MER0047718					Secreted	Secreted			Yes	No	No	N/A
OG0000000	338	Accessory	LM4	E4U47_007757-T1		PF06280,PF00082	IPR015500,IPR000209,IPR036852,IPR010435,IPR023828,IPR022398,IPR034187	GO:0005618,GO:0016020,GO:0004252,GO:0006508	MER0047718					Secreted	Secreted			Yes	No	No	N/A
OG0000000	338	Accessory	LM5	E4U48_000702-T1		PF06280,PF00082	IPR015500,IPR036852,IPR000209,IPR010435,IPR022398,IPR023827,IPR023828,IPR034187	GO:0005618,GO:0016020,GO:0004252,GO:0006508	MER0047718									No	No	No	N/A
OG0000000	338	Accessory	LM5	E4U48_000703-T1		PF06280,PF00082	IPR015500,IPR036852,IPR000209,IPR010435,IPR022398,IPR023827,IPR023828,IPR034187	GO:0005618,GO:0016020,GO:0004252,GO:0006508	MER0047718					Secreted	Secreted		1	No	No	No	N/A
OG0000000	338	Accessory	LM5	E4U48_000704-T1		PF06280,PF02225,PF00082	IPR015500,IPR010435,IPR036852,IPR003137,IPR000209,IPR023828,IPR023827,IPR022398,IPR034187	GO:0005618,GO:0016020,GO:0004252,GO:0006508	MER0047718					Secreted	Secreted			Yes	No	No	N/A
OG0000000	338	Accessory	LM5	E4U48_000705-T1		PF06280,PF00082	IPR015500,IPR010435,IPR000209,IPR036852,IPR023828,IPR023827,IPR022398,IPR034187	GO:0005618,GO:0016020,GO:0004252,GO:0006508	MER0047718					Secreted	Secreted			Yes	No	No	N/A
OG0000000	338	Accessory	LM5	E4U48_000706-T1		PF06280,PF00082	IPR015500,IPR036852,IPR000209,IPR003137,IPR010435,IPR023828,IPR023827,IPR022398,IPR034187	GO:0005618,GO:0016020,GO:0004252,GO:0006508	MER0047718					Secreted	Secreted			Yes	No	No	N/A
OG0000000	338	Accessory	LM5	E4U48_002595-T1		PF06280	IPR015500,IPR036852,IPR010435,IPR000209,IPR023828,IPR022398	GO:0005618,GO:0016020,GO:0004252,GO:0006508	MER0000315									No	No	No	N/A
OG0000000	338	Accessory	LM5	E4U48_002611-T1		PF06280,PF00082	IPR015500,IPR036852,IPR000209,IPR010435,IPR023828,IPR022398,IPR034187	GO:0005618,GO:0016020,GO:0004252,GO:0006508	MER0047718					Secreted	Secreted			Yes	No	No	N/A
OG0000000	338	Accessory	LM5	E4U48_004911-T1		PF06280,PF00082	IPR015500,IPR036852,IPR000209,IPR025965,IPR010435,IPR023828,IPR022398,IPR034187	GO:0005618,GO:0016020,GO:0004252,GO:0006508	MER0047718					Secreted	Secreted			Yes	No	No	N/A
OG0000000	338	Accessory	LM5	E4U48_005881-T1		PF06280,PF00082	IPR015500,IPR000209,IPR036852,IPR010435,IPR023827,IPR022398,IPR023828,IPR034187	GO:0005618,GO:0016020,GO:0004252,GO:0006508	MER0047718					Secreted	Secreted			Yes	No	No	N/A
OG0000000	338	Accessory	LM5	E4U48_006329-T1		PF06280,PF02225,PF00082	IPR015500,IPR003137,IPR000209,IPR036852,IPR010435,IPR023828,IPR022398,IPR023827,IPR034187	GO:0005618,GO:0016020,GO:0004252,GO:0006508	MER0047718					Secreted	Secreted			Yes	No	No	N/A
OG0000000	338	Accessory	LM5	E4U48_006332-T1		PF06280,PF00082	IPR015500,IPR036852,IPR010435,IPR000209,IPR022398,IPR023827,IPR023828,IPR034187	GO:0005618,GO:0016020,GO:0004252,GO:0006508	MER0047718					Secreted	Secreted			Yes	No	No	N/A
OG0000000	338	Accessory	LM5	E4U48_006333-T1		PF06280,PF02225,PF00082	IPR015500,IPR003137,IPR010435,IPR036852,IPR000209,IPR023828,IPR022398,IPR023827,IPR034187	GO:0005618,GO:0016020,GO:0004252,GO:0006508	MER0047718					Secreted	Secreted			Yes	No	No	N/A
OG0000000	338	Accessory	LM5	E4U48_006449-T1		PF06280,PF00082	IPR015500,IPR036852,IPR010435,IPR000209,IPR023828,IPR022398,IPR034187	GO:0005618,GO:0016020,GO:0004252,GO:0006508	MER0047718					Secreted	Secreted			Yes	No	No	N/A
OG0000000	338	Accessory	LM5	E4U48_007113-T1		PF06280,PF00082	IPR015500,IPR010435,IPR036852,IPR000209,IPR023828,IPR023827,IPR022398,IPR034187	GO:0005618,GO:0016020,GO:0004252,GO:0006508	MER0047718					Secreted	Secreted			Yes	No	No	N/A
OG0000000	338	Accessory	LM5	E4U48_007281-T1		PF06280,PF00082	IPR015500,IPR000209,IPR010435,IPR036852,IPR023827,IPR023828,IPR022398,IPR034187	GO:0005618,GO:0016020,GO:0004252,GO:0006508	MER0047718					Secreted	Secreted		1	No	No	No	N/A
OG0000000	338	Accessory	LM5	E4U48_007282-T1		PF06280,PF00082	IPR015500,IPR036852,IPR010435,IPR000209,IPR023828,IPR023827,IPR022398,IPR034187	GO:0005618,GO:0016020,GO:0004252,GO:0006508	MER0047718					Secreted	Secreted		1	No	No	No	N/A
OG0000000	338	Accessory	LM14	E4U49_002630-T1		PF06280,PF02225,PF00082	IPR015500,IPR003137,IPR036852,IPR000209,IPR010435,IPR023827,IPR022398,IPR023828,IPR034187	GO:0005618,GO:0016020,GO:0004252,GO:0006508	MER0047718					Secreted	Secreted			Yes	No	No	N/A
OG0000000	338	Accessory	LM14	E4U49_004040-T1		PF00082	IPR015500,IPR036852,IPR000209,IPR023827,IPR023828,IPR034187	GO:0004252,GO:0006508	MER0030016									No	No	No	N/A
OG0000000	338	Accessory	LM14	E4U49_004721-T1		PF06280,PF00082	IPR015500,IPR036852,IPR010435,IPR000209,IPR022398,IPR023828,IPR034187	GO:0005618,GO:0016020,GO:0004252,GO:0006508	MER0047718					Secreted	Secreted			Yes	No	No	N/A
OG0000000	338	Accessory	LM14	E4U49_005349-T1		PF06280,PF00082	IPR015500,IPR000209,IPR010435,IPR036852,IPR022398,IPR023828,IPR023827,IPR034187	GO:0005618,GO:0016020,GO:0004252,GO:0006508	MER0047718					Secreted	Secreted		1	No	No	No	N/A
OG0000000	338	Accessory	LM14	E4U49_005350-T1		PF06280,PF00082	IPR015500,IPR036852,IPR010435,IPR000209,IPR023827,IPR022398,IPR023828,IPR034187	GO:0005618,GO:0016020,GO:0004252,GO:0006508	MER0047718					Secreted	Secreted		1	No	No	No	N/A
OG0000000	338	Accessory	LM14	E4U49_005592-T1		PF06280,PF00082	IPR015500,IPR036852,IPR000209,IPR010435,IPR022398,IPR023828,IPR034187	GO:0005618,GO:0016020,GO:0004252,GO:0006508	MER0047718					Secreted	Secreted			Yes	No	No	N/A
OG0000000	338	Accessory	LM14	E4U49_006662-T1		PF06280,PF00082	IPR015500,IPR036852,IPR000209,IPR010435,IPR022398,IPR023828,IPR034187	GO:0005618,GO:0016020,GO:0004252,GO:0006508	MER0047718					Secreted	Secreted			Yes	No	No	N/A
OG0000000	338	Accessory	LM14	E4U49_007239-T1		PF06280,PF00082	IPR015500,IPR010435,IPR003137,IPR000209,IPR036852,IPR022398,IPR023828,IPR023827,IPR034187	GO:0005618,GO:0016020,GO:0004252,GO:0006508	MER0047718					Secreted	Secreted			Yes	No	No	N/A
OG0000000	338	Accessory	LM14	E4U49_007240-T1		PF06280,PF00082	IPR015500,IPR010435,IPR000209,IPR036852,IPR022398,IPR023828,IPR023827,IPR034187	GO:0005618,GO:0016020,GO:0004252,GO:0006508	MER0047718					Secreted	Secreted			Yes	No	No	N/A
OG0000000	338	Accessory	LM14	E4U49_007241-T1		PF06280,PF00082	IPR015500,IPR036852,IPR000209,IPR010435,IPR023828,IPR022398,IPR023827,IPR034187	GO:0005618,GO:0016020,GO:0004252,GO:0006508	MER0047718					Secreted	Secreted			Yes	No	No	N/A
OG0000000	338	Accessory	LM14	E4U49_007242-T1		PF06280,PF02225,PF00082	IPR015500,IPR036852,IPR000209,IPR010435,IPR003137,IPR022398,IPR023828,IPR023827,IPR034187	GO:0005618,GO:0016020,GO:0004252,GO:0006508	MER0047718					Secreted	Secreted			Yes	No	No	N/A
OG0000000	338	Accessory	LM14	E4U49_007243-T1		PF06280,PF00082	IPR015500,IPR036852,IPR000209,IPR010435,IPR023827,IPR023828,IPR022398,IPR034187	GO:0005618,GO:0016020,GO:0004252,GO:0006508	MER0047718					Secreted	Secreted		1	No	No	No	N/A
OG0000000	338	Accessory	LM14	E4U49_007244-T1		PF06280,PF00082	IPR015500,IPR000209,IPR010435,IPR036852,IPR023828,IPR023827,IPR022398,IPR034187	GO:0005618,GO:0016020,GO:0004252,GO:0006508	MER0047718					Secreted	Secreted		1	No	No	No	N/A
OG0000000	338	Accessory	LM14	E4U49_007767-T1		PF06280,PF00082	IPR015500,IPR000209,IPR010435,IPR036852,IPR022398,IPR023827,IPR023828,IPR034187	GO:0005618,GO:0016020,GO:0004252,GO:0006508	MER0047718					Secreted	Secreted			Yes	No	No	N/A
OG0000000	338	Accessory	LM14	E4U49_007887-T1		PF06280,PF00082	IPR015500,IPR000209,IPR036852,IPR010435,IPR023828,IPR022398,IPR023827,IPR034187	GO:0005618,GO:0016020,GO:0004252,GO:0006508	MER0047718					Secreted	Secreted			Yes	No	No	N/A
OG0000000	338	Accessory	LM14	E4U49_007888-T1		PF06280,PF02225,PF00082	IPR015500,IPR000209,IPR036852,IPR003137,IPR010435,IPR022398,IPR023827,IPR023828,IPR034187	GO:0005618,GO:0016020,GO:0004252,GO:0006508	MER0047718					Secreted	Secreted			Yes	No	No	N/A
OG0000000	338	Accessory	LM14	E4U49_008022-T1		PF06280,PF00082	IPR015500,IPR000209,IPR010435,IPR036852,IPR022398,IPR023828,IPR023827,IPR034187	GO:0005618,GO:0016020,GO:0004252,GO:0006508	MER0047718					Secreted	Secreted			Yes	No	No	N/A
OG0000000	338	Accessory	LM71	E4U50_003181-T1														No	No	No	N/A
OG0000000	338	Accessory	LM233	E4U51_000514-T1		PF06280,PF00082	IPR015500,IPR010435,IPR000209,IPR036852,IPR023827,IPR023828,IPR022398,IPR034187	GO:0005618,GO:0016020,GO:0004252,GO:0006508	MER0047718					Secreted	Secreted		1	No	No	No	N/A
OG0000000	338	Accessory	LM233	E4U51_000515-T1		PF06280,PF00082	IPR015500,IPR000209,IPR010435,IPR036852,IPR023828,IPR022398,IPR034187	GO:0005618,GO:0016020,GO:0004252,GO:0006508	MER0047718					Secreted	Secreted			Yes	No	No	N/A
OG0000000	338	Accessory	LM233	E4U51_000592-T1		PF06280,PF00082	IPR015500,IPR010435,IPR036852,IPR000209,IPR023827,IPR023828,IPR022398,IPR034187	GO:0005618,GO:0016020,GO:0004252,GO:0006508	MER0047718					Secreted	Secreted			Yes	No	No	N/A
OG0000000	338	Accessory	LM233	E4U51_001024-T1		PF06280,PF02225,PF00082	IPR015500,IPR003137,IPR036852,IPR000209,IPR010435,IPR022398,IPR023827,IPR023828,IPR034187	GO:0005618,GO:0016020,GO:0004252,GO:0006508	MER0047718					Secreted	Secreted			Yes	No	No	N/A
OG0000000	338	Accessory	LM233	E4U51_001027-T1		PF06280,PF00082	IPR015500,IPR010435,IPR036852,IPR000209,IPR023827,IPR022398,IPR023828,IPR034187	GO:0005618,GO:0016020,GO:0004252,GO:0006508	MER0047718					Secreted	Secreted			Yes	No	No	N/A
OG0000000	338	Accessory	LM233	E4U51_001028-T1		PF06280,PF00082	IPR015500,IPR036852,IPR010435,IPR000209,IPR023827,IPR023828,IPR022398,IPR034187	GO:0005618,GO:0016020,GO:0004252,GO:0006508	MER0047718					Secreted	Secreted			Yes	No	No	N/A
OG0000000	338	Accessory	LM233	E4U51_001986-T1		PF06280,PF00082	IPR015500,IPR036852,IPR010435,IPR000209,IPR003137,IPR023827,IPR022398,IPR023828,IPR034187	GO:0005618,GO:0016020,GO:0004252,GO:0006508	MER0047718					Secreted	Secreted			Yes	No	No	N/A
OG0000000	338	Accessory	LM233	E4U51_001987-T1		PF06280,PF00082	IPR015500,IPR000209,IPR010435,IPR036852,IPR023827,IPR023828,IPR022398,IPR034187	GO:0005618,GO:0016020,GO:0004252,GO:0006508	MER0047718					Secreted	Secreted			Yes	No	No	N/A
OG0000000	338	Accessory	LM233	E4U51_001988-T1		PF06280,PF02225,PF00082	IPR015500,IPR010435,IPR000209,IPR003137,IPR036852,IPR023827,IPR023828,IPR022398,IPR034187	GO:0005618,GO:0016020,GO:0004252,GO:0006508	MER0047718					Secreted	Secreted			Yes	No	No	N/A
OG0000000	338	Accessory	LM233	E4U51_001989-T1		PF06280,PF00082	IPR015500,IPR036852,IPR000209,IPR010435,IPR023828,IPR022398,IPR023827,IPR034187	GO:0005618,GO:0016020,GO:0004252,GO:0006508	MER0047718					Secreted	Secreted		1	No	No	No	N/A
OG0000000	338	Accessory	LM233	E4U51_001990-T1		PF06280,PF00082	IPR015500,IPR010435,IPR000209,IPR022398,IPR023828,IPR023827,IPR034187,IPR036852	GO:0005618,GO:0016020,GO:0004252,GO:0006508	MER0047718					Secreted	Secreted		1	No	No	No	N/A
OG0000000	338	Accessory	LM233	E4U51_002060-T1		PF06280,PF00082	IPR015500,IPR036852,IPR010435,IPR000209,IPR022398,IPR023828,IPR034187	GO:0005618,GO:0016020,GO:0004252,GO:0006508	MER0047718					Secreted	Secreted			Yes	No	No	N/A
OG0000000	338	Accessory	LM233	E4U51_002213-T1		PF06280,PF00082	IPR015500,IPR036852,IPR010435,IPR000209,IPR023827,IPR022398,IPR023828,IPR034187	GO:0005618,GO:0016020,GO:0004252,GO:0006508	MER0047718					Secreted	Secreted			Yes	No	No	N/A
OG0000000	338	Accessory	LM233	E4U51_005035-T1		PF06280,PF00082	IPR015500,IPR010435,IPR000209,IPR023827,IPR022398,IPR023828,IPR034187,IPR036852	GO:0005618,GO:0016020,GO:0004252,GO:0006508	MER0047718					Secreted	Secreted			Yes	No	No	N/A
OG0000000	338	Accessory	LM233	E4U51_005363-T1		PF06280,PF00082	IPR015500,IPR036852,IPR000209,IPR010435,IPR022398,IPR023828,IPR034187	GO:0005618,GO:0016020,GO:0004252,GO:0006508	MER0047718					Secreted	Secreted			Yes	No	No	N/A
OG0000000	338	Accessory	LM233	E4U51_006812-T1		PF06280,PF00082	IPR015500,IPR000209,IPR036852,IPR010435,IPR023828,IPR022398,IPR023827,IPR034187	GO:0005618,GO:0016020,GO:0004252,GO:0006508	MER0047718					Secreted	Secreted		1	No	No	No	N/A
OG0000000	338	Accessory	LM233	E4U51_008206-T1		PF06280,PF00082	IPR015500,IPR036852,IPR010435,IPR000209,IPR023827,IPR023828,IPR022398,IPR034187	GO:0005618,GO:0016020,GO:0004252,GO:0006508	MER0047718					Secreted	Secreted		1	No	No	No	N/A
OG0000001	268	Accessory	20.1	CCE30686.1		PF01163	IPR000719,IPR008266,IPR011009	GO:0005524,GO:0006468,GO:0004672										No	No	No	N/A
OG0000001	268	Accessory	20.1	CCE30687.1			IPR000719,IPR008271,IPR011009	GO:0005524,GO:0006468,GO:0004672										No	No	No	N/A
OG0000001	268	Accessory	20.1	CCE30688.1			IPR000719,IPR038717,IPR011009	GO:0005524,GO:0006468,GO:0004672										No	No	No	N/A
OG0000001	268	Accessory	20.1	CCE30689.1			IPR000719,IPR011009	GO:0005524,GO:0006468,GO:0004672										No	No	No	N/A
OG0000001	268	Accessory	20.1	CCE30690.1			IPR000719,IPR008266,IPR011009	GO:0005524,GO:0006468,GO:0004672										No	No	No	N/A
OG0000001	268	Accessory	20.1	CCE30691.1			IPR000719,IPR008266,IPR011009	GO:0005524,GO:0006468,GO:0004672										No	No	No	N/A
OG0000001	268	Accessory	20.1	CCE30693.1			IPR000719,IPR011009	GO:0005524,GO:0006468,GO:0004672										No	No	No	N/A
OG0000001	268	Accessory	20.1	CCE30694.1			IPR000719,IPR008266,IPR011009	GO:0005524,GO:0006468,GO:0004672										No	No	No	N/A
OG0000001	268	Accessory	20.1	CCE30696.1			IPR000719,IPR008266,IPR011009	GO:0005524,GO:0006468,GO:0004672										No	No	No	N/A
OG0000001	268	Accessory	20.1	CCE30701.1			IPR000719,IPR011009	GO:0005524,GO:0006468,GO:0004672										No	No	No	N/A
OG0000001	268	Accessory	20.1	CCE30703.1			IPR000719,IPR011009	GO:0005524,GO:0006468,GO:0004672										No	No	No	N/A
OG0000001	268	Accessory	20.1	CCE30704.1			IPR000719,IPR011009	GO:0005524,GO:0006468,GO:0004672										No	No	No	N/A
OG0000001	268	Accessory	20.1	CCE30705.1			IPR000719,IPR008271,IPR011009	GO:0005524,GO:0006468,GO:0004672										No	No	No	N/A
OG0000001	268	Accessory	20.1	CCE30706.1			IPR000719,IPR008271,IPR011009	GO:0005524,GO:0006468,GO:0004672										No	No	No	N/A
OG0000001	268	Accessory	20.1	CCE30707.1			IPR000719,IPR011009	GO:0005524,GO:0006468,GO:0004672										No	No	No	N/A
OG0000001	268	Accessory	20.1	CCE31335.1			IPR000719,IPR011009	GO:0005524,GO:0006468,GO:0004672										No	No	No	N/A
OG0000001	268	Accessory	20.1	CCE31546.1			IPR000719,IPR011009	GO:0005524,GO:0006468,GO:0004672										No	No	No	N/A
OG0000001	268	Accessory	20.1	CCE31845.1														No	No	No	N/A
OG0000001	268	Accessory	20.1	CCE31846.1			IPR000719,IPR008271,IPR011009	GO:0005524,GO:0006468,GO:0004672										No	No	No	N/A
OG0000001	268	Accessory	20.1	CCE33733.1			IPR000719,IPR011009	GO:0005524,GO:0006468,GO:0004672										No	No	No	N/A
OG0000001	268	Accessory	LM207	E4U10_000265-T1			IPR000719,IPR011009	GO:0005524,GO:0006468,GO:0004672										No	No	No	N/A
OG0000001	268	Accessory	LM207	E4U10_001090-T1			IPR000719,IPR011009	GO:0005524,GO:0006468,GO:0004672										No	No	No	N/A
OG0000001	268	Accessory	LM207	E4U10_003772-T1		PF01163	IPR000719,IPR008266,IPR011009	GO:0005524,GO:0006468,GO:0004672										No	No	No	N/A
OG0000001	268	Accessory	LM207	E4U10_004236-T1			IPR000719,IPR011009	GO:0005524,GO:0006468,GO:0004672										No	No	No	N/A
OG0000001	268	Accessory	LM207	E4U10_004577-T1			IPR000719,IPR008271,IPR011009	GO:0005524,GO:0006468,GO:0004672										No	No	No	N/A
OG0000001	268	Accessory	LM207	E4U10_004579-T1			IPR000719,IPR011009	GO:0005524,GO:0006468,GO:0004672										No	No	No	N/A
OG0000001	268	Accessory	LM207	E4U10_004581-T1			IPR000719,IPR008266,IPR011009	GO:0005524,GO:0006468,GO:0004672										No	No	No	N/A
OG0000001	268	Accessory	LM207	E4U10_004582-T1			IPR000719,IPR011009	GO:0005524,GO:0006468,GO:0004672										No	No	No	N/A
OG0000001	268	Accessory	LM207	E4U10_004583-T1			IPR000719,IPR011009	GO:0005524,GO:0006468,GO:0004672										No	No	No	N/A
OG0000001	268	Accessory	LM207	E4U10_005096-T1			IPR000719,IPR011009	GO:0005524,GO:0006468,GO:0004672										No	No	No	N/A
OG0000001	268	Accessory	LM207	E4U10_005097-T1			IPR000719,IPR011009	GO:0005524,GO:0006468,GO:0004672										No	No	No	N/A
OG0000001	268	Accessory	LM207	E4U10_005098-T1			IPR000719,IPR011009	GO:0005524,GO:0006468,GO:0004672										No	No	No	N/A
OG0000001	268	Accessory	LM207	E4U10_005100-T1			IPR000719,IPR008271,IPR011009	GO:0005524,GO:0006468,GO:0004672										No	No	No	N/A
OG0000001	268	Accessory	LM207	E4U10_005101-T1			IPR000719,IPR008271,IPR011009	GO:0005524,GO:0006468,GO:0004672										No	No	No	N/A
OG0000001	268	Accessory	LM207	E4U10_005294-T1			IPR000719,IPR011009	GO:0005524,GO:0006468,GO:0004672										No	No	No	N/A
OG0000001	268	Accessory	LM207	E4U10_005295-T1														No	No	No	N/A
OG0000001	268	Accessory	LM207	E4U10_005850-T1			IPR000719,IPR011009	GO:0005524,GO:0006468,GO:0004672										No	No	No	N/A
OG0000001	268	Accessory	LM207	E4U10_007126-T1			IPR000719,IPR011009	GO:0005524,GO:0006468,GO:0004672										No	No	No	N/A
OG0000001	268	Accessory	LM461	E4U11_000540-T1			IPR000719,IPR008266,IPR011009	GO:0005524,GO:0006468,GO:0004672										No	No	No	N/A
OG0000001	268	Accessory	LM461	E4U11_000544-T1			IPR000719,IPR008266,IPR011009	GO:0005524,GO:0006468,GO:0004672										No	No	No	N/A
OG0000001	268	Accessory	LM461	E4U11_000884-T1			IPR000719,IPR011009	GO:0005524,GO:0006468,GO:0004672										No	No	No	N/A
OG0000001	268	Accessory	LM461	E4U11_004624-T1			IPR000719,IPR011009	GO:0005524,GO:0006468,GO:0004672										No	No	No	N/A
OG0000001	268	Accessory	LM461	E4U11_004625-T1			IPR000719,IPR008271,IPR011009	GO:0005524,GO:0006468,GO:0004672										No	No	No	N/A
OG0000001	268	Accessory	LM461	E4U11_004626-T1			IPR000719,IPR008271,IPR011009	GO:0005524,GO:0006468,GO:0004672										No	No	No	N/A
OG0000001	268	Accessory	LM461	E4U11_005467-T1			IPR000719,IPR011009	GO:0005524,GO:0006468,GO:0004672										No	No	No	N/A
OG0000001	268	Accessory	LM461	E4U11_007281-T1		PF01163	IPR000719,IPR011009	GO:0005524,GO:0006468,GO:0004672										No	No	No	N/A
OG0000001	268	Accessory	LM461	E4U11_007282-T1			IPR000719,IPR008266,IPR011009	GO:0005524,GO:0006468,GO:0004672										No	No	No	N/A
OG0000001	268	Accessory	LM461	E4U11_007920-T1			IPR000719,IPR008271,IPR011009	GO:0005524,GO:0006468,GO:0004672										No	No	No	N/A
OG0000001	268	Accessory	LM461	E4U11_007921-T1		PF01163	IPR000719,IPR008266,IPR011009	GO:0005524,GO:0006468,GO:0004672										No	No	No	N/A
OG0000001	268	Accessory	LM461	E4U11_007932-T1			IPR000719,IPR008266,IPR011009	GO:0005524,GO:0006468,GO:0004672										No	No	No	N/A
OG0000001	268	Accessory	LM461	E4U11_008071-T1			IPR000719,IPR011009	GO:0005524,GO:0006468,GO:0004672										No	No	No	N/A
OG0000001	268	Accessory	LM461	E4U11_008072-T1			IPR000719,IPR011009	GO:0005524,GO:0006468,GO:0004672										No	No	No	N/A
OG0000001	268	Accessory	LM461	E4U11_008400-T1			IPR000719,IPR011009	GO:0005524,GO:0006468,GO:0004672										No	No	No	N/A
OG0000001	268	Accessory	LM461	E4U11_008472-T1			IPR000719,IPR008271,IPR011009	GO:0005524,GO:0006468,GO:0004672										No	No	No	N/A
OG0000001	268	Accessory	LM582	E4U12_000553-T1		PF01163	IPR000719,IPR011009	GO:0005524,GO:0006468,GO:0004672										No	No	No	N/A
OG0000001	268	Accessory	LM582	E4U12_000766-T1			IPR000719,IPR011009	GO:0005524,GO:0006468,GO:0004672										No	No	No	N/A
OG0000001	268	Accessory	LM582	E4U12_000819-T1			IPR011009											No	No	No	N/A
OG0000001	268	Accessory	LM582	E4U12_004064-T1			IPR000719,IPR011009	GO:0005524,GO:0006468,GO:0004672										No	No	No	N/A
OG0000001	268	Accessory	LM582	E4U12_004773-T1			IPR000719,IPR008271,IPR011009	GO:0005524,GO:0006468,GO:0004672										No	No	No	N/A
OG0000001	268	Accessory	LM582	E4U12_005679-T1		PF01163	IPR000719,IPR008266,IPR011009	GO:0005524,GO:0006468,GO:0004672										No	No	No	N/A
OG0000001	268	Accessory	LM582	E4U12_006682-T1			IPR000719,IPR008266,IPR011009	GO:0005524,GO:0006468,GO:0004672										No	No	No	N/A
OG0000001	268	Accessory	LM582	E4U12_006683-T1			IPR000719,IPR011009	GO:0005524,GO:0006468,GO:0004672										No	No	No	N/A
OG0000001	268	Accessory	LM582	E4U12_006684-T1		PF01163	IPR000719,IPR011009	GO:0005524,GO:0006468,GO:0004672										No	No	No	N/A
OG0000001	268	Accessory	LM582	E4U12_006685-T1			IPR000719,IPR008266,IPR011009	GO:0005524,GO:0006468,GO:0004672										No	No	No	N/A
OG0000001	268	Accessory	LM582	E4U12_007243-T1														No	No	No	N/A
OG0000001	268	Accessory	LM582	E4U12_007244-T1			IPR000719,IPR011009	GO:0005524,GO:0006468,GO:0004672										No	No	No	N/A
OG0000001	268	Accessory	LM582	E4U12_007245-T1			IPR000719,IPR008271,IPR011009	GO:0005524,GO:0006468,GO:0004672										No	No	No	N/A
OG0000001	268	Accessory	LM582	E4U12_007309-T1			IPR000719,IPR011009	GO:0005524,GO:0006468,GO:0004672										No	No	No	N/A
OG0000001	268	Accessory	LM582	E4U12_007863-T1			IPR000719,IPR011009	GO:0005524,GO:0006468,GO:0004672										No	No	No	N/A
OG0000001	268	Accessory	LM582	E4U12_007864-T1			IPR000719,IPR011009	GO:0005524,GO:0006468,GO:0004672										No	No	No	N/A
OG0000001	268	Accessory	LM582	E4U12_007865-T1			IPR000719,IPR008271,IPR011009	GO:0005524,GO:0006468,GO:0004672										No	No	No	N/A
OG0000001	268	Accessory	LM582	E4U12_007866-T1			IPR000719,IPR008271,IPR011009	GO:0005524,GO:0006468,GO:0004672										No	No	No	N/A
OG0000001	268	Accessory	LM582	E4U12_007867-T1			IPR000719,IPR011009	GO:0005524,GO:0006468,GO:0004672										No	No	No	N/A
OG0000001	268	Accessory	LM28	E4U23_000562-T1			IPR000719,IPR008271,IPR011009	GO:0005524,GO:0006468,GO:0004672										No	No	No	N/A
OG0000001	268	Accessory	LM28	E4U23_002035-T1			IPR000719,IPR011009	GO:0005524,GO:0006468,GO:0004672										No	No	No	N/A
OG0000001	268	Accessory	LM28	E4U23_002437-T1		PF01163	IPR000719,IPR008266,IPR011009	GO:0005524,GO:0006468,GO:0004672										No	No	No	N/A
OG0000001	268	Accessory	LM28	E4U23_002438-T1			IPR000719,IPR008271,IPR011009	GO:0005524,GO:0006468,GO:0004672										No	No	No	N/A
OG0000001	268	Accessory	LM28	E4U23_002439-T1			IPR000719,IPR011009	GO:0005524,GO:0006468,GO:0004672										No	No	No	N/A
OG0000001	268	Accessory	LM28	E4U23_002440-T1														No	No	No	N/A
OG0000001	268	Accessory	LM28	E4U23_002441-T1			IPR000719,IPR011009	GO:0005524,GO:0006468,GO:0004672										No	No	No	N/A
OG0000001	268	Accessory	LM28	E4U23_002442-T1			IPR000719,IPR008271,IPR011009	GO:0005524,GO:0006468,GO:0004672										No	No	No	N/A
OG0000001	268	Accessory	LM28	E4U23_002971-T1			IPR000719,IPR011009	GO:0005524,GO:0006468,GO:0004672										No	No	No	N/A
OG0000001	268	Accessory	LM28	E4U23_002972-T1			IPR000719,IPR011009	GO:0005524,GO:0006468,GO:0004672										No	No	No	N/A
OG0000001	268	Accessory	LM28	E4U23_002973-T1			IPR000719,IPR011009	GO:0005524,GO:0006468,GO:0004672										No	No	No	N/A
OG0000001	268	Accessory	LM28	E4U23_002974-T1			IPR000719,IPR011009	GO:0005524,GO:0006468,GO:0004672										No	No	No	N/A
OG0000001	268	Accessory	LM28	E4U23_004830-T1			IPR000719,IPR011009	GO:0005524,GO:0006468,GO:0004672										No	No	No	N/A
OG0000001	268	Accessory	LM28	E4U23_005282-T1			IPR000719,IPR008266,IPR011009	GO:0005524,GO:0006468,GO:0004672										No	No	No	N/A
OG0000001	268	Accessory	LM28	E4U23_007051-T1			IPR000719,IPR008266,IPR011009	GO:0005524,GO:0006468,GO:0004672										No	No	No	N/A
OG0000001	268	Accessory	LM28	E4U23_007052-T1			IPR000719,IPR011009	GO:0005524,GO:0006468,GO:0004672										No	No	No	N/A
OG0000001	268	Accessory	LM28	E4U23_007053-T1			IPR000719,IPR011009	GO:0005524,GO:0006468,GO:0004672										No	No	No	N/A
OG0000001	268	Accessory	LM28	E4U23_007266-T1		PF01163	IPR000719,IPR011009	GO:0005524,GO:0006468,GO:0004672										No	No	No	N/A
OG0000001	268	Accessory	LM28	E4U23_008106-T1			IPR000719,IPR011009	GO:0005524,GO:0006468,GO:0004672										No	No	No	N/A
OG0000001	268	Accessory	LM28	E4U23_008453-T1			IPR000719,IPR008266,IPR011009	GO:0005524,GO:0006468,GO:0004672										No	No	No	N/A
OG0000001	268	Accessory	LM28	E4U23_008454-T1			IPR000719,IPR008266,IPR011009	GO:0005524,GO:0006468,GO:0004672										No	No	No	N/A
OG0000001	268	Accessory	LM30	E4U24_000331-T1		PF01163	IPR000719,IPR011009	GO:0005524,GO:0006468,GO:0004672										No	No	No	N/A
OG0000001	268	Accessory	LM30	E4U24_000332-T1		PF01163	IPR000719,IPR011009	GO:0005524,GO:0006468,GO:0004672										No	No	No	N/A
OG0000001	268	Accessory	LM30	E4U24_000333-T1			IPR000719,IPR011009	GO:0005524,GO:0006468,GO:0004672										No	No	No	N/A
OG0000001	268	Accessory	LM30	E4U24_000334-T1			IPR000719,IPR011009	GO:0005524,GO:0006468,GO:0004672										No	No	No	N/A
OG0000001	268	Accessory	LM30	E4U24_000335-T1			IPR000719,IPR011009	GO:0005524,GO:0006468,GO:0004672										No	No	No	N/A
OG0000001	268	Accessory	LM30	E4U24_000336-T1			IPR000719,IPR008271,IPR011009	GO:0005524,GO:0006468,GO:0004672										No	No	No	N/A
OG0000001	268	Accessory	LM30	E4U24_000337-T1			IPR000719,IPR008271,IPR011009	GO:0005524,GO:0006468,GO:0004672										No	No	No	N/A
OG0000001	268	Accessory	LM30	E4U24_000338-T1			IPR000719,IPR011009	GO:0005524,GO:0006468,GO:0004672										No	No	No	N/A
OG0000001	268	Accessory	LM30	E4U24_002140-T1			IPR000719,IPR011009	GO:0005524,GO:0006468,GO:0004672										No	No	No	N/A
OG0000001	268	Accessory	LM30	E4U24_005681-T1		PF01163	IPR000719,IPR008266,IPR011009	GO:0005524,GO:0006468,GO:0004672										No	No	No	N/A
OG0000001	268	Accessory	LM30	E4U24_006319-T1			IPR000719,IPR011009	GO:0005524,GO:0006468,GO:0004672										No	No	No	N/A
OG0000001	268	Accessory	LM30	E4U24_006956-T1														No	No	No	N/A
OG0000001	268	Accessory	LM30	E4U24_007487-T1			IPR000719,IPR008266,IPR011009	GO:0005524,GO:0006468,GO:0004672										No	No	No	N/A
OG0000001	268	Accessory	LM30	E4U24_007488-T1			IPR000719,IPR011009	GO:0005524,GO:0006468,GO:0004672										No	No	No	N/A
OG0000001	268	Accessory	LM30	E4U24_007617-T1			IPR000719,IPR008271,IPR011009	GO:0005524,GO:0006468,GO:0004672										No	No	No	N/A
OG0000001	268	Accessory	LM30	E4U24_007767-T1			IPR000719,IPR011009	GO:0005524,GO:0006468,GO:0004672										No	No	No	N/A
OG0000001	268	Accessory	LM30	E4U24_008283-T1		PF01163	IPR000719,IPR011009	GO:0005524,GO:0006468,GO:0004672										No	No	No	N/A
OG0000001	268	Accessory	LM33	E4U25_000912-T1			IPR000719,IPR011009	GO:0005524,GO:0006468,GO:0004672										No	No	No	N/A
OG0000001	268	Accessory	LM33	E4U25_001798-T1			IPR000719,IPR011009	GO:0005524,GO:0006468,GO:0004672										No	No	No	N/A
OG0000001	268	Accessory	LM33	E4U25_001870-T1			IPR000719,IPR011009	GO:0005524,GO:0006468,GO:0004672										No	No	No	N/A
OG0000001	268	Accessory	LM33	E4U25_002352-T1		PF01163	IPR000719,IPR008266,IPR011009	GO:0005524,GO:0006468,GO:0004672										No	No	No	N/A
OG0000001	268	Accessory	LM33	E4U25_002353-T1			IPR000719,IPR008271,IPR011009	GO:0005524,GO:0006468,GO:0004672										No	No	No	N/A
OG0000001	268	Accessory	LM33	E4U25_002354-T1			IPR000719,IPR011009	GO:0005524,GO:0006468,GO:0004672										No	No	No	N/A
OG0000001	268	Accessory	LM33	E4U25_002356-T1			IPR000719,IPR008266,IPR011009	GO:0005524,GO:0006468,GO:0004672										No	No	No	N/A
OG0000001	268	Accessory	LM33	E4U25_006452-T1			IPR000719,IPR011009	GO:0005524,GO:0006468,GO:0004672										No	No	No	N/A
OG0000001	268	Accessory	LM33	E4U25_006577-T1			IPR000719,IPR008271,IPR011009	GO:0005524,GO:0006468,GO:0004672										No	No	No	N/A
OG0000001	268	Accessory	LM33	E4U25_006578-T1			IPR000719,IPR008271,IPR011009	GO:0005524,GO:0006468,GO:0004672										No	No	No	N/A
OG0000001	268	Accessory	LM33	E4U25_006579-T1			IPR000719,IPR011009	GO:0005524,GO:0006468,GO:0004672										No	No	No	N/A
OG0000001	268	Accessory	LM33	E4U25_006762-T1			IPR000719,IPR011009	GO:0005524,GO:0006468,GO:0004672										No	No	No	N/A
OG0000001	268	Accessory	LM33	E4U25_006763-T1			IPR000719,IPR011009	GO:0005524,GO:0006468,GO:0004672										No	No	No	N/A
OG0000001	268	Accessory	LM33	E4U25_006764-T1			IPR000719,IPR011009	GO:0005524,GO:0006468,GO:0004672										No	No	No	N/A
OG0000001	268	Accessory	LM33	E4U25_007500-T1			IPR000719,IPR011009	GO:0005524,GO:0006468,GO:0004672										No	No	No	N/A
OG0000001	268	Accessory	LM33	E4U25_007501-T1		PF01163	IPR000719,IPR011009	GO:0005524,GO:0006468,GO:0004672										No	No	No	N/A
OG0000001	268	Accessory	LM33	E4U25_007502-T1			IPR000719,IPR008266,IPR011009	GO:0005524,GO:0006468,GO:0004672										No	No	No	N/A
OG0000001	268	Accessory	LM33	E4U25_007598-T1			IPR000719,IPR008271,IPR011009	GO:0005524,GO:0006468,GO:0004672										No	No	No	N/A
OG0000001	268	Accessory	LM33	E4U25_007682-T1		PF01163	IPR000719,IPR011009	GO:0005524,GO:0006468,GO:0004672										No	No	No	N/A
OG0000001	268	Accessory	LM39	E4U26_000137-T1														No	No	No	N/A
OG0000001	268	Accessory	LM39	E4U26_000567-T1			IPR000719,IPR011009	GO:0005524,GO:0006468,GO:0004672										No	No	No	N/A
OG0000001	268	Accessory	LM39	E4U26_003606-T1			IPR000719,IPR008271,IPR011009	GO:0005524,GO:0006468,GO:0004672										No	No	No	N/A
OG0000001	268	Accessory	LM39	E4U26_003607-T1		PF01163	IPR000719,IPR008266,IPR011009	GO:0005524,GO:0006468,GO:0004672										No	No	No	N/A
OG0000001	268	Accessory	LM39	E4U26_005012-T1			IPR000719,IPR008271,IPR011009	GO:0005524,GO:0006468,GO:0004672										No	No	No	N/A
OG0000001	268	Accessory	LM39	E4U26_005013-T1			IPR000719,IPR008271,IPR011009	GO:0005524,GO:0006468,GO:0004672										No	No	No	N/A
OG0000001	268	Accessory	LM39	E4U26_005014-T1			IPR000719,IPR011009	GO:0005524,GO:0006468,GO:0004672										No	No	No	N/A
OG0000001	268	Accessory	LM39	E4U26_005015-T1			IPR000719,IPR011009	GO:0005524,GO:0006468,GO:0004672										No	No	No	N/A
OG0000001	268	Accessory	LM39	E4U26_005016-T1			IPR000719,IPR011009	GO:0005524,GO:0006468,GO:0004672										No	No	No	N/A
OG0000001	268	Accessory	LM39	E4U26_006146-T1			IPR000719,IPR008271,IPR011009	GO:0005524,GO:0006468,GO:0004672										No	No	No	N/A
OG0000001	268	Accessory	LM39	E4U26_006369-T1		PF01163	IPR000719,IPR011009	GO:0005524,GO:0006468,GO:0004672										No	No	No	N/A
OG0000001	268	Accessory	LM39	E4U26_007324-T1		PF01163	IPR000719,IPR011009	GO:0005524,GO:0006468,GO:0004672										No	No	No	N/A
OG0000001	268	Accessory	LM39	E4U26_007325-T1			IPR000719,IPR011009	GO:0005524,GO:0006468,GO:0004672										No	No	No	N/A
OG0000001	268	Accessory	LM39	E4U26_007386-T1			IPR000719,IPR011009	GO:0005524,GO:0006468,GO:0004672										No	No	No	N/A
OG0000001	268	Accessory	LM39	E4U26_007679-T1			IPR000719,IPR011009	GO:0005524,GO:0006468,GO:0004672										No	No	No	N/A
OG0000001	268	Accessory	LM39	E4U26_008035-T1			IPR000719,IPR011009	GO:0005524,GO:0006468,GO:0004672										No	No	No	N/A
OG0000001	268	Accessory	LM39	E4U26_008375-T1			IPR000719,IPR008266,IPR011009	GO:0005524,GO:0006468,GO:0004672										No	No	No	N/A
OG0000001	268	Accessory	LM39	E4U26_008586-T1			IPR000719,IPR011009	GO:0005524,GO:0006468,GO:0004672										No	No	No	N/A
OG0000001	268	Accessory	LM470	E4U28_000125-T1		PF01163	IPR000719,IPR011009	GO:0005524,GO:0006468,GO:0004672										No	No	No	N/A
OG0000001	268	Accessory	LM470	E4U28_004017-T1		PF01163	IPR000719,IPR008266,IPR011009	GO:0005524,GO:0006468,GO:0004672										No	No	No	N/A
OG0000001	268	Accessory	LM470	E4U28_004215-T1			IPR000719,IPR011009	GO:0005524,GO:0006468,GO:0004672										No	No	No	N/A
OG0000001	268	Accessory	LM470	E4U28_004216-T1			IPR000719,IPR011009	GO:0005524,GO:0006468,GO:0004672										No	No	No	N/A
OG0000001	268	Accessory	LM470	E4U28_004217-T1		PF01163	IPR000719,IPR011009	GO:0005524,GO:0006468,GO:0004672										No	No	No	N/A
OG0000001	268	Accessory	LM470	E4U28_004218-T1			IPR000719,IPR008266,IPR011009	GO:0005524,GO:0006468,GO:0004672										No	No	No	N/A
OG0000001	268	Accessory	LM470	E4U28_004220-T1			IPR000719,IPR011009	GO:0005524,GO:0006468,GO:0004672										No	No	No	N/A
OG0000001	268	Accessory	LM470	E4U28_004221-T1			IPR000719,IPR011009	GO:0005524,GO:0006468,GO:0004672										No	No	No	N/A
OG0000001	268	Accessory	LM470	E4U28_004222-T1			IPR000719,IPR008271,IPR011009	GO:0005524,GO:0006468,GO:0004672										No	No	No	N/A
OG0000001	268	Accessory	LM470	E4U28_004223-T1			IPR000719,IPR008271,IPR011009	GO:0005524,GO:0006468,GO:0004672										No	No	No	N/A
OG0000001	268	Accessory	LM470	E4U28_005146-T1			IPR000719,IPR011009	GO:0005524,GO:0006468,GO:0004672										No	No	No	N/A
OG0000001	268	Accessory	LM470	E4U28_006245-T1			IPR000719,IPR011009	GO:0005524,GO:0006468,GO:0004672										No	No	No	N/A
OG0000001	268	Accessory	LM470	E4U28_006978-T1		PF01163	IPR000719,IPR011009	GO:0005524,GO:0006468,GO:0004672										No	No	No	N/A
OG0000001	268	Accessory	LM470	E4U28_007199-T1			IPR000719,IPR011009	GO:0005524,GO:0006468,GO:0004672										No	No	No	N/A
OG0000001	268	Accessory	LM470	E4U28_007802-T1			IPR000719,IPR008271,IPR011009	GO:0005524,GO:0006468,GO:0004672										No	No	No	N/A
OG0000001	268	Accessory	LM470	E4U28_007860-T1			IPR000719,IPR011009	GO:0005524,GO:0006468,GO:0004672										No	No	No	N/A
OG0000001	268	Accessory	LM470	E4U28_008052-T1			IPR000719,IPR008271,IPR011009	GO:0005524,GO:0006468,GO:0004672										No	No	No	N/A
OG0000001	268	Accessory	LM60	E4U35_000300-T1			IPR000719,IPR011009	GO:0005524,GO:0006468,GO:0004672										No	No	No	N/A
OG0000001	268	Accessory	LM60	E4U35_000913-T1			IPR000719,IPR011009	GO:0005524,GO:0006468,GO:0004672										No	No	No	N/A
OG0000001	268	Accessory	LM60	E4U35_004583-T1			IPR000719,IPR011009	GO:0005524,GO:0006468,GO:0004672										No	No	No	N/A
OG0000001	268	Accessory	LM60	E4U35_004584-T1			IPR000719,IPR008271,IPR011009	GO:0005524,GO:0006468,GO:0004672										No	No	No	N/A
OG0000001	268	Accessory	LM60	E4U35_004585-T1			IPR000719,IPR008271,IPR011009	GO:0005524,GO:0006468,GO:0004672										No	No	No	N/A
OG0000001	268	Accessory	LM60	E4U35_005561-T1			IPR000719,IPR008266,IPR011009	GO:0005524,GO:0006468,GO:0004672										No	No	No	N/A
OG0000001	268	Accessory	LM60	E4U35_005562-T1		PF01163	IPR000719,IPR008266,IPR011009	GO:0005524,GO:0006468,GO:0004672										No	No	No	N/A
OG0000001	268	Accessory	LM60	E4U35_006852-T1			IPR000719,IPR008271,IPR011009	GO:0005524,GO:0006468,GO:0004672										No	No	No	N/A
OG0000001	268	Accessory	LM60	E4U35_006853-T1			IPR000719,IPR011009	GO:0005524,GO:0006468,GO:0004672										No	No	No	N/A
OG0000001	268	Accessory	LM60	E4U35_006854-T1		PF01163	IPR000719,IPR011009	GO:0005524,GO:0006468,GO:0004672										No	No	No	N/A
OG0000001	268	Accessory	LM60	E4U35_006855-T1			IPR000719,IPR008266,IPR011009	GO:0005524,GO:0006468,GO:0004672										No	No	No	N/A
OG0000001	268	Accessory	LM60	E4U35_007080-T1			IPR000719,IPR011009	GO:0005524,GO:0006468,GO:0004672										No	No	No	N/A
OG0000001	268	Accessory	LM60	E4U35_007081-T1			IPR000719,IPR011009	GO:0005524,GO:0006468,GO:0004672										No	No	No	N/A
OG0000001	268	Accessory	LM60	E4U35_007082-T1			IPR000719,IPR011009	GO:0005524,GO:0006468,GO:0004672										No	No	No	N/A
OG0000001	268	Accessory	LM60	E4U35_007353-T1			IPR000719,IPR011009	GO:0005524,GO:0006468,GO:0004672										No	No	No	N/A
OG0000001	268	Accessory	LM60	E4U35_007866-T1			IPR000719,IPR011009	GO:0005524,GO:0006468,GO:0004672										No	No	No	N/A
OG0000001	268	Accessory	LM60	E4U35_008119-T1			IPR000719,IPR008271,IPR011009	GO:0005524,GO:0006468,GO:0004672										No	No	No	N/A
OG0000001	268	Accessory	LM60	E4U35_008143-T1			IPR000719,IPR011009	GO:0005524,GO:0006468,GO:0004672										No	No	No	N/A
OG0000001	268	Accessory	LM223	E4U36_000175-T1			IPR000719,IPR011009	GO:0005524,GO:0006468,GO:0004672										No	No	No	N/A
OG0000001	268	Accessory	LM223	E4U36_005953-T1		PF01163	IPR000719,IPR008266,IPR011009	GO:0005524,GO:0006468,GO:0004672										No	No	No	N/A
OG0000001	268	Accessory	LM223	E4U36_006526-T1			IPR000719,IPR008271,IPR011009	GO:0005524,GO:0006468,GO:0004672										No	No	No	N/A
OG0000001	268	Accessory	LM223	E4U36_006527-T1			IPR000719,IPR008271,IPR011009	GO:0005524,GO:0006468,GO:0004672										No	No	No	N/A
OG0000001	268	Accessory	LM223	E4U36_006528-T1			IPR000719,IPR011009	GO:0005524,GO:0006468,GO:0004672										No	No	No	N/A
OG0000001	268	Accessory	LM223	E4U36_007039-T1			IPR000719,IPR011009	GO:0005524,GO:0006468,GO:0004672										No	No	No	N/A
OG0000001	268	Accessory	LM223	E4U36_007040-T1			IPR000719,IPR011009	GO:0005524,GO:0006468,GO:0004672										No	No	No	N/A
OG0000001	268	Accessory	LM223	E4U36_007041-T1			IPR000719,IPR011009	GO:0005524,GO:0006468,GO:0004672										No	No	No	N/A
OG0000001	268	Accessory	LM223	E4U36_007414-T1														No	No	No	N/A
OG0000001	268	Accessory	LM223	E4U36_007415-T1		PF01163	IPR000719,IPR011009	GO:0005524,GO:0006468,GO:0004672										No	No	No	N/A
OG0000001	268	Accessory	LM223	E4U36_007416-T1			IPR000719,IPR011009	GO:0005524,GO:0006468,GO:0004672										No	No	No	N/A
OG0000001	268	Accessory	LM223	E4U36_007417-T1			IPR000719,IPR011009	GO:0005524,GO:0006468,GO:0004672										No	No	No	N/A
OG0000001	268	Accessory	LM223	E4U36_007685-T1			IPR000719,IPR008271,IPR011009	GO:0005524,GO:0006468,GO:0004672										No	No	No	N/A
OG0000001	268	Accessory	LM223	E4U36_007832-T1			IPR000719,IPR011009	GO:0005524,GO:0006468,GO:0004672										No	No	No	N/A
OG0000001	268	Accessory	LM223	E4U36_007948-T1			IPR000719,IPR011009	GO:0005524,GO:0006468,GO:0004672										No	No	No	N/A
OG0000001	268	Accessory	LM223	E4U36_008075-T1			IPR000719,IPR011009	GO:0005524,GO:0006468,GO:0004672										No	No	No	N/A
OG0000001	268	Accessory	LM223	E4U36_008206-T1			IPR000719,IPR011009	GO:0005524,GO:0006468,GO:0004672										No	No	No	N/A
OG0000001	268	Accessory	LM469	E4U37_000001-T1			IPR000719,IPR008271,IPR011009	GO:0005524,GO:0006468,GO:0004672										No	No	No	N/A
OG0000001	268	Accessory	LM469	E4U37_000724-T1														No	No	No	N/A
OG0000001	268	Accessory	LM469	E4U37_003963-T1		PF01163	IPR000719,IPR008266,IPR011009	GO:0005524,GO:0006468,GO:0004672										No	No	No	N/A
OG0000001	268	Accessory	LM469	E4U37_003964-T1			IPR000719,IPR008271,IPR011009	GO:0005524,GO:0006468,GO:0004672										No	No	No	N/A
OG0000001	268	Accessory	LM469	E4U37_003965-T1			IPR000719,IPR011009	GO:0005524,GO:0006468,GO:0004672										No	No	No	N/A
OG0000001	268	Accessory	LM469	E4U37_004428-T1														No	No	No	N/A
OG0000001	268	Accessory	LM469	E4U37_004429-T1		PF01163	IPR000719,IPR011009	GO:0005524,GO:0006468,GO:0004672										No	No	No	N/A
OG0000001	268	Accessory	LM469	E4U37_004430-T1			IPR000719,IPR011009	GO:0005524,GO:0006468,GO:0004672										No	No	No	N/A
OG0000001	268	Accessory	LM469	E4U37_004449-T1			IPR000719,IPR011009	GO:0005524,GO:0006468,GO:0004672										No	No	No	N/A
OG0000001	268	Accessory	LM469	E4U37_004450-T1			IPR000719,IPR008271,IPR011009	GO:0005524,GO:0006468,GO:0004672										No	No	No	N/A
OG0000001	268	Accessory	LM469	E4U37_004451-T1			IPR000719,IPR008271,IPR011009	GO:0005524,GO:0006468,GO:0004672										No	No	No	N/A
OG0000001	268	Accessory	LM469	E4U37_004452-T1			IPR000719,IPR011009	GO:0005524,GO:0006468,GO:0004672										No	No	No	N/A
OG0000001	268	Accessory	LM469	E4U37_004453-T1			IPR000719,IPR011009	GO:0005524,GO:0006468,GO:0004672										No	No	No	N/A
OG0000001	268	Accessory	LM469	E4U37_007045-T1			IPR000719,IPR011009	GO:0005524,GO:0006468,GO:0004672										No	No	No	N/A
OG0000001	268	Accessory	LM469	E4U37_007447-T1			IPR000719,IPR011009	GO:0005524,GO:0006468,GO:0004672										No	No	No	N/A
OG0000001	268	Accessory	LM469	E4U37_007955-T1			IPR000719,IPR011009	GO:0005524,GO:0006468,GO:0004672										No	No	No	N/A
OG0000001	268	Accessory	LM469	E4U37_008306-T1			IPR000719,IPR011009	GO:0005524,GO:0006468,GO:0004672										No	No	No	N/A
OG0000001	268	Accessory	Clav26	E4U44_003305-T1			IPR000719,IPR011009	GO:0005524,GO:0006468,GO:0004672										No	No	No	N/A
OG0000001	268	Accessory	Clav26	E4U44_003853-T1			IPR000719,IPR008271,IPR011009	GO:0005524,GO:0006468,GO:0004672										No	No	No	N/A
OG0000001	268	Accessory	Clav26	E4U44_003854-T1		PF01163	IPR000719,IPR008266,IPR011009	GO:0005524,GO:0006468,GO:0004672										No	No	No	N/A
OG0000001	268	Accessory	Clav26	E4U44_005039-T1			IPR000719,IPR011009	GO:0005524,GO:0006468,GO:0004672										No	No	No	N/A
OG0000001	268	Accessory	Clav26	E4U44_005220-T1			IPR000719,IPR011009	GO:0005524,GO:0006468,GO:0004672										No	No	No	N/A
OG0000001	268	Accessory	Clav26	E4U44_005807-T1			IPR000719,IPR008271,IPR011009	GO:0005524,GO:0006468,GO:0004672										No	No	No	N/A
OG0000001	268	Accessory	Clav26	E4U44_005808-T1			IPR000719,IPR008271,IPR011009	GO:0005524,GO:0006468,GO:0004672										No	No	No	N/A
OG0000001	268	Accessory	Clav26	E4U44_005809-T1			IPR000719,IPR011009	GO:0005524,GO:0006468,GO:0004672										No	No	No	N/A
OG0000001	268	Accessory	Clav26	E4U44_005810-T1			IPR000719,IPR011009	GO:0005524,GO:0006468,GO:0004672										No	No	No	N/A
OG0000001	268	Accessory	Clav26	E4U44_005811-T1			IPR000719,IPR011009	GO:0005524,GO:0006468,GO:0004672										No	No	No	N/A
OG0000001	268	Accessory	Clav26	E4U44_006242-T1			IPR000719,IPR008271,IPR011009	GO:0005524,GO:0006468,GO:0004672										No	No	No	N/A
OG0000001	268	Accessory	Clav26	E4U44_007216-T1			IPR000719,IPR011009	GO:0005524,GO:0006468,GO:0004672										No	No	No	N/A
OG0000001	268	Accessory	Clav26	E4U44_007217-T1		PF01163	IPR000719,IPR011009	GO:0005524,GO:0006468,GO:0004672										No	No	No	N/A
OG0000001	268	Accessory	Clav26	E4U44_007441-T1														No	No	No	N/A
OG0000001	268	Accessory	Clav26	E4U44_007442-T1			IPR000719,IPR008266,IPR011009	GO:0005524,GO:0006468,GO:0004672										No	No	No	N/A
OG0000001	268	Accessory	Clav26	E4U44_007688-T1			IPR000719,IPR011009	GO:0005524,GO:0006468,GO:0004672										No	No	No	N/A
OG0000001	268	Accessory	Clav26	E4U44_007916-T1			IPR000719,IPR011009	GO:0005524,GO:0006468,GO:0004672										No	No	No	N/A
OG0000001	268	Accessory	Clav26	E4U44_008731-T1														No	No	No	N/A
OG0000001	268	Accessory	Clav46	E4U45_000508-T1		PF01163	IPR000719,IPR011009	GO:0005524,GO:0006468,GO:0004672										No	No	No	N/A
OG0000001	268	Accessory	Clav46	E4U45_000616-T1			IPR000719,IPR011009	GO:0005524,GO:0006468,GO:0004672										No	No	No	N/A
OG0000001	268	Accessory	Clav46	E4U45_003370-T1			IPR000719,IPR008271,IPR011009	GO:0005524,GO:0006468,GO:0004672										No	No	No	N/A
OG0000001	268	Accessory	Clav46	E4U45_003371-T1		PF01163	IPR000719,IPR008266,IPR011009	GO:0005524,GO:0006468,GO:0004672										No	No	No	N/A
OG0000001	268	Accessory	Clav46	E4U45_005126-T1														No	No	No	N/A
OG0000001	268	Accessory	Clav46	E4U45_005127-T1			IPR000719,IPR011009	GO:0005524,GO:0006468,GO:0004672										No	No	No	N/A
OG0000001	268	Accessory	Clav46	E4U45_005394-T1			IPR000719,IPR008271,IPR011009	GO:0005524,GO:0006468,GO:0004672										No	No	No	N/A
OG0000001	268	Accessory	Clav46	E4U45_005395-T1			IPR000719,IPR011009	GO:0005524,GO:0006468,GO:0004672										No	No	No	N/A
OG0000001	268	Accessory	Clav46	E4U45_005396-T1		PF00069	IPR000719,IPR011009	GO:0005524,GO:0006468,GO:0004672										No	No	No	N/A
OG0000001	268	Accessory	Clav46	E4U45_005397-T1			IPR000719,IPR011009	GO:0005524,GO:0006468,GO:0004672										No	No	No	N/A
OG0000001	268	Accessory	Clav46	E4U45_006246-T1			IPR000719,IPR008266,IPR011009	GO:0005524,GO:0006468,GO:0004672										No	No	No	N/A
OG0000001	268	Accessory	Clav46	E4U45_006655-T1			IPR000719,IPR011009	GO:0005524,GO:0006468,GO:0004672										No	No	No	N/A
OG0000001	268	Accessory	Clav46	E4U45_006656-T1		PF01163	IPR000719,IPR011009	GO:0005524,GO:0006468,GO:0004672										No	No	No	N/A
OG0000001	268	Accessory	Clav46	E4U45_007194-T1			IPR000719,IPR008266,IPR011009	GO:0005524,GO:0006468,GO:0004672										No	No	No	N/A
OG0000001	268	Accessory	Clav46	E4U45_007677-T1			IPR000719,IPR011009	GO:0005524,GO:0006468,GO:0004672										No	No	No	N/A
OG0000001	268	Accessory	Clav46	E4U45_008124-T1			IPR000719,IPR008271,IPR011009	GO:0005524,GO:0006468,GO:0004672										No	No	No	N/A
OG0000001	268	Accessory	Clav46	E4U45_008558-T1			IPR000719,IPR011009	GO:0005524,GO:0006468,GO:0004672										No	No	No	N/A
OG0000001	268	Accessory	LM5	E4U48_000349-T1			IPR000719,IPR008266,IPR011009	GO:0005524,GO:0006468,GO:0004672										No	No	No	N/A
OG0000001	268	Accessory	LM5	E4U48_002600-T1			IPR000719,IPR011009	GO:0005524,GO:0006468,GO:0004672										No	No	No	N/A
OG0000001	268	Accessory	LM5	E4U48_003570-T1			IPR000719,IPR011009	GO:0005524,GO:0006468,GO:0004672										No	No	No	N/A
OG0000001	268	Accessory	LM5	E4U48_003571-T1		PF01163	IPR000719,IPR011009	GO:0005524,GO:0006468,GO:0004672										No	No	No	N/A
OG0000001	268	Accessory	LM5	E4U48_003572-T1			IPR000719,IPR011009	GO:0005524,GO:0006468,GO:0004672										No	No	No	N/A
OG0000001	268	Accessory	LM5	E4U48_003574-T1			IPR000719,IPR011009	GO:0005524,GO:0006468,GO:0004672										No	No	No	N/A
OG0000001	268	Accessory	LM5	E4U48_003575-T1			IPR000719,IPR011009	GO:0005524,GO:0006468,GO:0004672										No	No	No	N/A
OG0000001	268	Accessory	LM5	E4U48_003576-T1			IPR000719,IPR008271,IPR011009	GO:0005524,GO:0006468,GO:0004672										No	No	No	N/A
OG0000001	268	Accessory	LM5	E4U48_003577-T1			IPR000719,IPR008271,IPR011009	GO:0005524,GO:0006468,GO:0004672										No	No	No	N/A
OG0000001	268	Accessory	LM5	E4U48_003578-T1			IPR000719,IPR011009	GO:0005524,GO:0006468,GO:0004672										No	No	No	N/A
OG0000001	268	Accessory	LM5	E4U48_004250-T1		PF01163	IPR000719,IPR008266,IPR011009	GO:0005524,GO:0006468,GO:0004672										No	No	No	N/A
OG0000001	268	Accessory	LM5	E4U48_005000-T1			IPR000719,IPR008271,IPR011009	GO:0005524,GO:0006468,GO:0004672										No	No	No	N/A
OG0000001	268	Accessory	LM5	E4U48_006497-T1			IPR000719,IPR011009	GO:0005524,GO:0006468,GO:0004672										No	No	No	N/A
OG0000001	268	Accessory	LM5	E4U48_007327-T1		PF01163	IPR000719,IPR011009	GO:0005524,GO:0006468,GO:0004672										No	No	No	N/A
OG0000001	268	Accessory	LM5	E4U48_007618-T1			IPR000719,IPR011009	GO:0005524,GO:0006468,GO:0004672										No	No	No	N/A
OG0000001	268	Accessory	LM5	E4U48_008198-T1			IPR000719,IPR011009	GO:0005524,GO:0006468,GO:0004672										No	No	No	N/A
OG0000002	204	Accessory	20.1	CCE32315.1		PF01636	IPR002575,IPR011009											No	No	No	N/A
OG0000002	204	Accessory	20.1	CCE32316.1		PF01636	IPR002575,IPR011009											No	No	No	N/A
OG0000002	204	Accessory	20.1	CCE32317.1			IPR011009											No	No	No	N/A
OG0000002	204	Accessory	20.1	CCE32318.1		PF01636	IPR002575,IPR011009											No	No	No	N/A
OG0000002	204	Accessory	20.1	CCE32319.1		PF01636	IPR002575,IPR011009											No	No	No	N/A
OG0000002	204	Accessory	20.1	CCE32320.1		PF01636	IPR002575,IPR011009											No	No	No	N/A
OG0000002	204	Accessory	20.1	CCE32322.1		PF01636	IPR002575,IPR011009											No	No	No	N/A
OG0000002	204	Accessory	20.1	CCE32323.1			IPR011009											No	No	No	N/A
OG0000002	204	Accessory	20.1	CCE32324.1		PF01636	IPR002575,IPR011009											No	No	No	N/A
OG0000002	204	Accessory	LM207	E4U10_001795-T1		PF01636	IPR002575,IPR011009											No	No	No	N/A
OG0000002	204	Accessory	LM207	E4U10_001796-T1														No	No	No	N/A
OG0000002	204	Accessory	LM207	E4U10_001797-T1			IPR011009											No	No	No	N/A
OG0000002	204	Accessory	LM207	E4U10_002762-T1		PF01636	IPR002575,IPR011009											No	No	No	N/A
OG0000002	204	Accessory	LM207	E4U10_002763-T1		PF01636	IPR002575,IPR011009											No	No	No	N/A
OG0000002	204	Accessory	LM207	E4U10_002764-T1		PF01636	IPR002575,IPR011009											No	No	No	N/A
OG0000002	204	Accessory	LM207	E4U10_002766-T1		PF01636	IPR002575,IPR011009											No	No	No	N/A
OG0000002	204	Accessory	LM207	E4U10_002767-T1		PF01636	IPR002575,IPR011009											No	No	No	N/A
OG0000002	204	Accessory	LM207	E4U10_002768-T1		PF01636	IPR002575,IPR011009											No	No	No	N/A
OG0000002	204	Accessory	LM207	E4U10_002770-T1		PF01636	IPR002575,IPR011009											No	No	No	N/A
OG0000002	204	Accessory	LM461	E4U11_004200-T1														No	No	No	N/A
OG0000002	204	Accessory	LM461	E4U11_004201-T1		PF01636	IPR002575,IPR011009											No	No	No	N/A
OG0000002	204	Accessory	LM461	E4U11_004202-T1			IPR011009											No	No	No	N/A
OG0000002	204	Accessory	LM461	E4U11_004203-T1		PF01636	IPR002575,IPR011009											No	No	No	N/A
OG0000002	204	Accessory	LM461	E4U11_004204-T1		PF01636	IPR002575,IPR011009											No	No	No	N/A
OG0000002	204	Accessory	LM461	E4U11_005551-T1			IPR011009									1		No	No	No	N/A
OG0000002	204	Accessory	LM461	E4U11_007167-T1		PF01636	IPR002575,IPR011009											No	No	No	N/A
OG0000002	204	Accessory	LM461	E4U11_007168-T1		PF01636	IPR002575,IPR011009											No	No	No	N/A
OG0000002	204	Accessory	LM461	E4U11_007169-T1		PF01636	IPR002575,IPR011009											No	No	No	N/A
OG0000002	204	Accessory	LM582	E4U12_002237-T1														No	No	No	N/A
OG0000002	204	Accessory	LM582	E4U12_002238-T1		PF01636	IPR002575,IPR011009											No	No	No	N/A
OG0000002	204	Accessory	LM582	E4U12_002239-T1			IPR011009											No	No	No	N/A
OG0000002	204	Accessory	LM582	E4U12_003775-T1		PF01636	IPR002575,IPR011009											No	No	No	N/A
OG0000002	204	Accessory	LM582	E4U12_003776-T1		PF01636	IPR002575,IPR011009											No	No	No	N/A
OG0000002	204	Accessory	LM582	E4U12_003777-T1			IPR011009											No	No	No	N/A
OG0000002	204	Accessory	LM582	E4U12_006003-T1		PF01636	IPR002575,IPR011009											No	No	No	N/A
OG0000002	204	Accessory	LM582	E4U12_006004-T1		PF01636	IPR002575,IPR011009											No	No	No	N/A
OG0000002	204	Accessory	LM582	E4U12_006005-T1			IPR011009											No	No	No	N/A
OG0000002	204	Accessory	LM582	E4U12_006006-T1		PF01636	IPR002575,IPR011009											No	No	No	N/A
OG0000002	204	Accessory	LM582	E4U12_006007-T1		PF01636	IPR002575,IPR011009											No	No	No	N/A
OG0000002	204	Accessory	Clav04	E4U22_002476-T1		PF01636	IPR002575,IPR011009											No	No	No	N/A
OG0000002	204	Accessory	Clav04	E4U22_003055-T1		PF01636	IPR002575,IPR011009											No	No	No	N/A
OG0000002	204	Accessory	Clav04	E4U22_005194-T1		PF01636	IPR002575,IPR011009											No	No	No	N/A
OG0000002	204	Accessory	Clav04	E4U22_005536-T1		PF01636	IPR002575,IPR011009											No	No	No	N/A
OG0000002	204	Accessory	Clav04	E4U22_005537-T1		PF01636	IPR002575,IPR011009											No	No	No	N/A
OG0000002	204	Accessory	Clav04	E4U22_007792-T1			IPR011009											No	No	No	N/A
OG0000002	204	Accessory	Clav04	E4U22_007793-T1		PF01636	IPR002575,IPR011009											No	No	No	N/A
OG0000002	204	Accessory	Clav04	E4U22_007794-T1		PF01636	IPR002575,IPR011009											No	No	No	N/A
OG0000002	204	Accessory	Clav04	E4U22_007795-T1		PF01636	IPR002575,IPR011009											No	No	No	N/A
OG0000002	204	Accessory	LM28	E4U23_000277-T1		PF01636	IPR002575,IPR011009											No	No	No	N/A
OG0000002	204	Accessory	LM28	E4U23_001144-T1			IPR011009											No	No	No	N/A
OG0000002	204	Accessory	LM28	E4U23_004818-T1		PF01636	IPR002575,IPR011009											No	No	No	N/A
OG0000002	204	Accessory	LM28	E4U23_004819-T1		PF01636	IPR002575,IPR011009											No	No	No	N/A
OG0000002	204	Accessory	LM28	E4U23_004820-T1			IPR011009											No	No	No	N/A
OG0000002	204	Accessory	LM28	E4U23_004821-T1		PF01636	IPR002575,IPR011009											No	No	No	N/A
OG0000002	204	Accessory	LM28	E4U23_004822-T1		PF01636	IPR002575,IPR011009											No	No	No	N/A
OG0000002	204	Accessory	LM28	E4U23_007644-T1		PF01636	IPR002575,IPR011009											No	No	No	N/A
OG0000002	204	Accessory	LM28	E4U23_007646-T1		PF01636	IPR002575,IPR011009											No	No	No	N/A
OG0000002	204	Accessory	LM30	E4U24_005048-T1														No	No	No	N/A
OG0000002	204	Accessory	LM30	E4U24_005049-T1		PF01636	IPR002575,IPR011009											No	No	No	N/A
OG0000002	204	Accessory	LM30	E4U24_008416-T1			IPR011009											No	No	No	N/A
OG0000002	204	Accessory	LM30	E4U24_008417-T1		PF01636	IPR002575,IPR011009											No	No	No	N/A
OG0000002	204	Accessory	LM30	E4U24_008418-T1		PF01636	IPR002575,IPR011009											No	No	No	N/A
OG0000002	204	Accessory	LM30	E4U24_008419-T1		PF01636	IPR002575,IPR011009											No	No	No	N/A
OG0000002	204	Accessory	LM30	E4U24_008420-T1		PF01636	IPR002575,IPR011009											No	No	No	N/A
OG0000002	204	Accessory	LM30	E4U24_008421-T1		PF01636	IPR002575,IPR011009											No	No	No	N/A
OG0000002	204	Accessory	LM33	E4U25_007832-T1		PF01636	IPR002575,IPR011009											No	No	No	N/A
OG0000002	204	Accessory	LM33	E4U25_007834-T1		PF01636	IPR002575,IPR011009											No	No	No	N/A
OG0000002	204	Accessory	LM33	E4U25_007836-T1		PF01636	IPR002575,IPR011009											No	No	No	N/A
OG0000002	204	Accessory	LM33	E4U25_007837-T1		PF01636	IPR002575,IPR011009											No	No	No	N/A
OG0000002	204	Accessory	LM33	E4U25_007838-T1		PF01636	IPR002575,IPR011009											No	No	No	N/A
OG0000002	204	Accessory	LM33	E4U25_007839-T1			IPR011009											No	No	No	N/A
OG0000002	204	Accessory	LM33	E4U25_007840-T1		PF01636	IPR002575,IPR011009											No	No	No	N/A
OG0000002	204	Accessory	LM33	E4U25_007841-T1														No	No	No	N/A
OG0000002	204	Accessory	LM39	E4U26_001362-T1														No	No	No	N/A
OG0000002	204	Accessory	LM39	E4U26_001363-T1		PF01636	IPR002575,IPR011009											No	No	No	N/A
OG0000002	204	Accessory	LM39	E4U26_001364-T1			IPR011009											No	No	No	N/A
OG0000002	204	Accessory	LM39	E4U26_005878-T1		PF01636	IPR002575,IPR011009											No	No	No	N/A
OG0000002	204	Accessory	LM39	E4U26_006671-T1		PF01636	IPR002575,IPR011009											No	No	No	N/A
OG0000002	204	Accessory	LM39	E4U26_006672-T1		PF01636	IPR002575,IPR011009											No	No	No	N/A
OG0000002	204	Accessory	LM39	E4U26_006673-T1		PF01636	IPR002575,IPR011009											No	No	No	N/A
OG0000002	204	Accessory	LM39	E4U26_006675-T1		PF01636	IPR002575,IPR011009											No	No	No	N/A
OG0000002	204	Accessory	LM232	E4U27_000218-T1		PF01636	IPR002575,IPR011009											No	No	No	N/A
OG0000002	204	Accessory	LM232	E4U27_001529-T1		PF01636	IPR002575,IPR011009											No	No	No	N/A
OG0000002	204	Accessory	LM232	E4U27_001530-T1		PF01636	IPR002575,IPR011009											No	No	No	N/A
OG0000002	204	Accessory	LM232	E4U27_001531-T1		PF01636	IPR002575,IPR011009											No	No	No	N/A
OG0000002	204	Accessory	LM232	E4U27_001532-T1			IPR011009											No	No	No	N/A
OG0000002	204	Accessory	LM232	E4U27_001533-T1		PF01636	IPR002575,IPR011009											No	No	No	N/A
OG0000002	204	Accessory	LM232	E4U27_001534-T1														No	No	No	N/A
OG0000002	204	Accessory	LM232	E4U27_004478-T1		PF01636	IPR002575,IPR011009											No	No	No	N/A
OG0000002	204	Accessory	LM470	E4U28_002047-T1		PF01636	IPR002575,IPR011009											No	No	No	N/A
OG0000002	204	Accessory	LM470	E4U28_002049-T1			IPR011009											No	No	No	N/A
OG0000002	204	Accessory	LM470	E4U28_002948-T1														No	No	No	N/A
OG0000002	204	Accessory	LM470	E4U28_002949-T1		PF01636	IPR002575,IPR011009											No	No	No	N/A
OG0000002	204	Accessory	LM470	E4U28_002950-T1			IPR011009											No	No	No	N/A
OG0000002	204	Accessory	LM470	E4U28_002951-T1		PF01636	IPR002575,IPR011009											No	No	No	N/A
OG0000002	204	Accessory	LM470	E4U28_002952-T1		PF01636	IPR002575,IPR011009											No	No	No	N/A
OG0000002	204	Accessory	LM470	E4U28_002953-T1		PF01636	IPR002575,IPR011009											No	No	No	N/A
OG0000002	204	Accessory	LM46	E4U34_001611-T1														No	No	No	N/A
OG0000002	204	Accessory	LM46	E4U34_001612-T1		PF01636	IPR002575,IPR011009											No	No	No	N/A
OG0000002	204	Accessory	LM46	E4U34_001613-T1			IPR011009											No	No	No	N/A
OG0000002	204	Accessory	LM46	E4U34_001614-T1		PF01636	IPR002575,IPR011009											No	No	No	N/A
OG0000002	204	Accessory	LM46	E4U34_001615-T1		PF01636	IPR002575,IPR011009											No	No	No	N/A
OG0000002	204	Accessory	LM46	E4U34_001616-T1		PF01636	IPR002575,IPR011009											No	No	No	N/A
OG0000002	204	Accessory	LM46	E4U34_001617-T1		PF01636	IPR002575,IPR011009											No	No	No	N/A
OG0000002	204	Accessory	LM46	E4U34_001619-T1		PF01636	IPR002575,IPR011009											No	No	No	N/A
OG0000002	204	Accessory	LM46	E4U34_001620-T1		PF01636	IPR002575,IPR011009											No	No	No	N/A
OG0000002	204	Accessory	LM60	E4U35_000965-T1		PF01636	IPR002575,IPR011009,IPR035896											No	No	No	N/A
OG0000002	204	Accessory	LM60	E4U35_000966-T1		PF01636	IPR002575,IPR011009											No	No	No	N/A
OG0000002	204	Accessory	LM60	E4U35_000967-T1			IPR011009											No	No	No	N/A
OG0000002	204	Accessory	LM60	E4U35_000968-T1		PF01636	IPR002575,IPR011009											No	No	No	N/A
OG0000002	204	Accessory	LM60	E4U35_000969-T1		PF01636	IPR002575,IPR011009											No	No	No	N/A
OG0000002	204	Accessory	LM60	E4U35_000970-T1		PF01636	IPR002575,IPR011009											No	No	No	N/A
OG0000002	204	Accessory	LM60	E4U35_000971-T1			IPR011009											No	No	No	N/A
OG0000002	204	Accessory	LM60	E4U35_000972-T1		PF01636	IPR002575,IPR011009											No	No	No	N/A
OG0000002	204	Accessory	LM60	E4U35_000973-T1		PF01636	IPR002575,IPR011009											No	No	No	N/A
OG0000002	204	Accessory	LM223	E4U36_001701-T1			IPR011009											No	No	No	N/A
OG0000002	204	Accessory	LM223	E4U36_001702-T1		PF01636	IPR002575,IPR011009											No	No	No	N/A
OG0000002	204	Accessory	LM223	E4U36_005857-T1		PF01636	IPR002575,IPR011009											No	No	No	N/A
OG0000002	204	Accessory	LM223	E4U36_005858-T1														No	No	No	N/A
OG0000002	204	Accessory	LM223	E4U36_006180-T1			IPR011009											No	No	No	N/A
OG0000002	204	Accessory	LM223	E4U36_006181-T1		PF01636	IPR002575,IPR011009											No	No	No	N/A
OG0000002	204	Accessory	LM223	E4U36_006182-T1		PF01636	IPR002575,IPR011009											No	No	No	N/A
OG0000002	204	Accessory	LM223	E4U36_006183-T1		PF01636	IPR002575,IPR011009											No	No	No	N/A
OG0000002	204	Accessory	LM223	E4U36_006185-T1		PF01636	IPR002575,IPR011009											No	No	No	N/A
OG0000002	204	Accessory	LM469	E4U37_003070-T1		PF01636	IPR002575,IPR011009											No	No	No	N/A
OG0000002	204	Accessory	LM469	E4U37_003071-T1			IPR011009											No	No	No	N/A
OG0000002	204	Accessory	LM469	E4U37_003073-T1		PF01636	IPR002575,IPR011009											No	No	No	N/A
OG0000002	204	Accessory	LM469	E4U37_003074-T1		PF01636	IPR002575,IPR011009											No	No	No	N/A
OG0000002	204	Accessory	LM469	E4U37_003075-T1			IPR011009											No	No	No	N/A
OG0000002	204	Accessory	LM469	E4U37_003076-T1			IPR011009											No	No	No	N/A
OG0000002	204	Accessory	LM469	E4U37_003077-T1														No	No	No	N/A
OG0000002	204	Accessory	LM469	E4U37_006736-T1		PF01636	IPR002575,IPR011009											No	No	No	N/A
OG0000002	204	Accessory	LM469	E4U37_008374-T1		PF01636	IPR002575,IPR011009											No	No	No	N/A
OG0000002	204	Accessory	Clav26	E4U44_001542-T1		PF01636	IPR002575,IPR011009											No	No	No	N/A
OG0000002	204	Accessory	Clav26	E4U44_004132-T1		PF01636	IPR002575,IPR011009											No	No	No	N/A
OG0000002	204	Accessory	Clav26	E4U44_004133-T1		PF01636	IPR002575,IPR011009											No	No	No	N/A
OG0000002	204	Accessory	Clav26	E4U44_004134-T1			IPR011009											No	No	No	N/A
OG0000002	204	Accessory	Clav26	E4U44_004135-T1		PF01636	IPR002575,IPR011009											No	No	No	N/A
OG0000002	204	Accessory	Clav26	E4U44_004136-T1		PF01636	IPR002575,IPR011009											No	No	No	N/A
OG0000002	204	Accessory	Clav26	E4U44_004137-T1		PF01636	IPR002575,IPR011009											No	No	No	N/A
OG0000002	204	Accessory	Clav26	E4U44_004139-T1		PF01636	IPR002575,IPR011009											No	No	No	N/A
OG0000002	204	Accessory	Clav46	E4U45_007348-T1														No	No	No	N/A
OG0000002	204	Accessory	Clav46	E4U45_007349-T1		PF01636	IPR002575,IPR011009											No	No	No	N/A
OG0000002	204	Accessory	Clav46	E4U45_007350-T1			IPR011009											No	No	No	N/A
OG0000002	204	Accessory	Clav46	E4U45_007351-T1		PF01636	IPR002575,IPR011009											No	No	No	N/A
OG0000002	204	Accessory	Clav46	E4U45_007352-T1		PF01636	IPR002575,IPR011009											No	No	No	N/A
OG0000002	204	Accessory	Clav46	E4U45_007353-T1		PF01636	IPR002575,IPR011009											No	No	No	N/A
OG0000002	204	Accessory	Clav46	E4U45_007354-T1		PF01636	IPR002575,IPR011009											No	No	No	N/A
OG0000002	204	Accessory	Clav46	E4U45_007355-T1		PF01636	IPR002575,IPR011009											No	No	No	N/A
OG0000002	204	Accessory	Clav46	E4U45_007356-T1		PF01636	IPR002575,IPR011009											No	No	No	N/A
OG0000002	204	Accessory	Clav55	E4U46_000238-T1		PF01636	IPR002575,IPR011009											No	No	No	N/A
OG0000002	204	Accessory	Clav55	E4U46_003305-T1		PF01636	IPR002575,IPR011009											No	No	No	N/A
OG0000002	204	Accessory	Clav55	E4U46_003306-T1		PF01636	IPR002575,IPR011009											No	No	No	N/A
OG0000002	204	Accessory	Clav55	E4U46_005380-T1		PF01636	IPR002575,IPR011009											No	No	No	N/A
OG0000002	204	Accessory	Clav55	E4U46_006328-T1		PF01636	IPR002575,IPR011009											No	No	No	N/A
OG0000002	204	Accessory	Clav55	E4U46_006329-T1		PF01636	IPR002575,IPR011009											No	No	No	N/A
OG0000002	204	Accessory	Clav55	E4U46_006330-T1		PF01636	IPR002575,IPR011009											No	No	No	N/A
OG0000002	204	Accessory	Clav55	E4U46_006331-T1		PF01636	IPR002575,IPR011009											No	No	No	N/A
OG0000002	204	Accessory	Clav55	E4U46_006332-T1			IPR011009											No	No	No	N/A
OG0000002	204	Accessory	LM4	E4U47_007607-T1		PF01636	IPR002575,IPR011009											No	No	No	N/A
OG0000002	204	Accessory	LM4	E4U47_007608-T1		PF01636	IPR002575,IPR011009											No	No	No	N/A
OG0000002	204	Accessory	LM4	E4U47_007609-T1			IPR011009											No	No	No	N/A
OG0000002	204	Accessory	LM4	E4U47_007610-T1		PF01636	IPR002575,IPR011009											No	No	No	N/A
OG0000002	204	Accessory	LM4	E4U47_007611-T1		PF01636	IPR002575,IPR011009											No	No	No	N/A
OG0000002	204	Accessory	LM4	E4U47_007612-T1		PF01636	IPR002575,IPR011009											No	No	No	N/A
OG0000002	204	Accessory	LM4	E4U47_007614-T1		PF01636	IPR002575,IPR011009											No	No	No	N/A
OG0000002	204	Accessory	LM4	E4U47_007615-T1		PF01636	IPR002575,IPR011009											No	No	No	N/A
OG0000002	204	Accessory	LM4	E4U47_007616-T1		PF01636	IPR002575,IPR011009											No	No	No	N/A
OG0000002	204	Accessory	LM5	E4U48_000335-T1		PF01636	IPR002575,IPR011009											No	No	No	N/A
OG0000002	204	Accessory	LM5	E4U48_000336-T1		PF01636	IPR002575,IPR011009											No	No	No	N/A
OG0000002	204	Accessory	LM5	E4U48_000339-T1		PF01636	IPR002575,IPR011009											No	No	No	N/A
OG0000002	204	Accessory	LM5	E4U48_000340-T1		PF01636	IPR002575,IPR011009											No	No	No	N/A
OG0000002	204	Accessory	LM5	E4U48_000341-T1		PF01636	IPR002575,IPR011009											No	No	No	N/A
OG0000002	204	Accessory	LM5	E4U48_000342-T1		PF01636	IPR002575,IPR011009											No	No	No	N/A
OG0000002	204	Accessory	LM5	E4U48_000343-T1			IPR011009											No	No	No	N/A
OG0000002	204	Accessory	LM5	E4U48_000344-T1		PF01636	IPR002575,IPR011009											No	No	No	N/A
OG0000002	204	Accessory	LM5	E4U48_000345-T1														No	No	No	N/A
OG0000002	204	Accessory	LM14	E4U49_006976-T1		PF01636	IPR002575,IPR011009											No	No	No	N/A
OG0000002	204	Accessory	LM14	E4U49_006977-T1		PF01636	IPR002575,IPR011009											No	No	No	N/A
OG0000002	204	Accessory	LM14	E4U49_006978-T1			IPR011009											No	No	No	N/A
OG0000002	204	Accessory	LM14	E4U49_006979-T1		PF01636	IPR002575,IPR011009											No	No	No	N/A
OG0000002	204	Accessory	LM14	E4U49_006980-T1		PF01636	IPR002575,IPR011009											No	No	No	N/A
OG0000002	204	Accessory	LM14	E4U49_006981-T1		PF01636	IPR002575,IPR011009											No	No	No	N/A
OG0000002	204	Accessory	LM14	E4U49_006983-T1		PF01636	IPR002575,IPR011009											No	No	No	N/A
OG0000002	204	Accessory	LM14	E4U49_006984-T1		PF01636	IPR002575,IPR011009											No	No	No	N/A
OG0000002	204	Accessory	LM71	E4U50_006302-T1		PF01636	IPR002575,IPR011009											No	No	No	N/A
OG0000002	204	Accessory	LM71	E4U50_006794-T1			IPR011009											No	No	No	N/A
OG0000002	204	Accessory	LM71	E4U50_006795-T1		PF01636	IPR002575,IPR011009											No	No	No	N/A
OG0000002	204	Accessory	LM71	E4U50_006796-T1			IPR011009											No	No	No	N/A
OG0000002	204	Accessory	LM71	E4U50_006797-T1		PF01636	IPR002575,IPR011009											No	No	No	N/A
OG0000002	204	Accessory	LM71	E4U50_006798-T1		PF01636	IPR002575,IPR035896,IPR011009											No	No	No	N/A
OG0000002	204	Accessory	LM71	E4U50_007121-T1		PF01636	IPR002575,IPR011009											No	No	No	N/A
OG0000002	204	Accessory	LM71	E4U50_007122-T1		PF01636	IPR002575,IPR011009											No	No	No	N/A
OG0000002	204	Accessory	LM71	E4U50_007123-T1		PF01636	IPR002575,IPR011009									1		No	No	No	N/A
OG0000002	204	Accessory	LM71	E4U50_008087-T1			IPR011009											No	No	No	N/A
OG0000002	204	Accessory	LM233	E4U51_004816-T1		PF01636	IPR002575,IPR011009											No	No	No	N/A
OG0000002	204	Accessory	LM233	E4U51_005748-T1		PF01636	IPR002575,IPR011009											No	No	No	N/A
OG0000002	204	Accessory	LM233	E4U51_005749-T1		PF01636	IPR002575,IPR011009											No	No	No	N/A
OG0000002	204	Accessory	LM233	E4U51_006883-T1		PF01636	IPR002575,IPR011009											No	No	No	N/A
OG0000002	204	Accessory	LM233	E4U51_006884-T1		PF01636	IPR002575,IPR011009											No	No	No	N/A
OG0000002	204	Accessory	LM233	E4U51_006885-T1		PF01636	IPR002575,IPR011009											No	No	No	N/A
OG0000002	204	Accessory	LM233	E4U51_006886-T1			IPR011009											No	No	No	N/A
OG0000002	204	Accessory	LM233	E4U51_008239-T1			IPR011009											No	No	No	N/A
OG0000002	204	Accessory	LM233	E4U51_008241-T1		PF01636	IPR002575,IPR011009											No	No	No	N/A
OG0000003	201	Accessory	20.1	CCE26814.1			IPR000719,IPR017441,IPR011009	GO:0005524,GO:0006468,GO:0004672										No	No	No	N/A
OG0000003	201	Accessory	20.1	CCE26815.1			IPR000719,IPR017441,IPR011009	GO:0005524,GO:0006468,GO:0004672										No	No	No	N/A
OG0000003	201	Accessory	20.1	CCE26817.1			IPR000719,IPR017441,IPR011009	GO:0005524,GO:0006468,GO:0004672										No	No	No	N/A
OG0000003	201	Accessory	20.1	CCE26841.1			IPR000719,IPR017441,IPR011009	GO:0005524,GO:0006468,GO:0004672										No	No	No	N/A
OG0000003	201	Accessory	20.1	CCE26842.1			IPR000719,IPR017441,IPR011009	GO:0005524,GO:0006468,GO:0004672										No	No	No	N/A
OG0000003	201	Accessory	20.1	CCE26844.1			IPR000719,IPR017441,IPR011009	GO:0005524,GO:0006468,GO:0004672										No	No	No	N/A
OG0000003	201	Accessory	20.1	CCE26845.1			IPR002347,IPR000719,IPR017441,IPR011009,IPR036291	GO:0005524,GO:0006468,GO:0004672										No	No	No	N/A
OG0000003	201	Accessory	20.1	CCE26847.1			IPR000719,IPR011009	GO:0005524,GO:0006468,GO:0004672										No	No	No	N/A
OG0000003	201	Accessory	20.1	CCE26850.1			IPR000719,IPR017441,IPR011009	GO:0005524,GO:0006468,GO:0004672										No	No	No	N/A
OG0000003	201	Accessory	20.1	CCE26851.1			IPR000719,IPR017441,IPR011009	GO:0005524,GO:0006468,GO:0004672										No	No	No	N/A
OG0000003	201	Accessory	20.1	CCE26852.1			IPR000719,IPR017441,IPR011009	GO:0005524,GO:0006468,GO:0004672										No	No	No	N/A
OG0000003	201	Accessory	20.1	CCE33045.1			IPR000719,IPR017441,IPR011009	GO:0005524,GO:0006468,GO:0004672										No	No	No	N/A
OG0000003	201	Accessory	LM461	E4U11_000602-T1			IPR017441,IPR000719,IPR011009	GO:0005524,GO:0006468,GO:0004672										No	No	No	N/A
OG0000003	201	Accessory	LM461	E4U11_000603-T1		PF00069	IPR000719,IPR011009	GO:0005524,GO:0006468,GO:0004672										No	No	No	N/A
OG0000003	201	Accessory	LM461	E4U11_001112-T1		PF00069	IPR000719,IPR017441,IPR011009	GO:0005524,GO:0006468,GO:0004672										No	No	No	N/A
OG0000003	201	Accessory	LM461	E4U11_001828-T1			IPR017441,IPR000719,IPR011009	GO:0005524,GO:0006468,GO:0004672										No	No	No	N/A
OG0000003	201	Accessory	LM461	E4U11_001830-T1			IPR000719,IPR017441,IPR011009	GO:0005524,GO:0006468,GO:0004672										No	No	No	N/A
OG0000003	201	Accessory	LM461	E4U11_001831-T1			IPR000719,IPR017441,IPR011009	GO:0005524,GO:0006468,GO:0004672										No	No	No	N/A
OG0000003	201	Accessory	LM461	E4U11_003073-T1		PF00069	IPR000719,IPR017441,IPR011009	GO:0005524,GO:0006468,GO:0004672										No	No	No	N/A
OG0000003	201	Accessory	LM461	E4U11_003074-T1			IPR000719,IPR017441,IPR011009	GO:0005524,GO:0006468,GO:0004672										No	No	No	N/A
OG0000003	201	Accessory	LM461	E4U11_004813-T1			IPR000719,IPR017441,IPR011009	GO:0005524,GO:0006468,GO:0004672										No	No	No	N/A
OG0000003	201	Accessory	LM461	E4U11_004816-T1		PF00069	IPR000719,IPR017441,IPR011009	GO:0005524,GO:0006468,GO:0004672										No	No	No	N/A
OG0000003	201	Accessory	LM461	E4U11_004817-T1			IPR000719,IPR017441,IPR011009	GO:0005524,GO:0006468,GO:0004672										No	No	No	N/A
OG0000003	201	Accessory	LM461	E4U11_004818-T1			IPR000719,IPR017441,IPR011009	GO:0005524,GO:0006468,GO:0004672										No	No	No	N/A
OG0000003	201	Accessory	LM461	E4U11_006880-T1			IPR000719,IPR017441,IPR011009	GO:0005524,GO:0006468,GO:0004672										No	No	No	N/A
OG0000003	201	Accessory	Clav04	E4U22_000761-T1			IPR017441,IPR011009	GO:0005524										No	No	No	N/A
OG0000003	201	Accessory	Clav04	E4U22_002200-T1			IPR000719,IPR017441,IPR011009	GO:0005524,GO:0006468,GO:0004672										No	No	No	N/A
OG0000003	201	Accessory	Clav04	E4U22_002201-T1														No	No	No	N/A
OG0000003	201	Accessory	Clav04	E4U22_003612-T1														No	No	No	N/A
OG0000003	201	Accessory	Clav04	E4U22_005286-T1			IPR000719,IPR017441,IPR011009	GO:0005524,GO:0006468,GO:0004672										No	No	No	N/A
OG0000003	201	Accessory	Clav04	E4U22_006964-T1			IPR017441,IPR000719,IPR011009	GO:0005524,GO:0006468,GO:0004672										No	No	No	N/A
OG0000003	201	Accessory	Clav04	E4U22_007238-T1			IPR000719,IPR011009	GO:0005524,GO:0006468,GO:0004672										No	No	No	N/A
OG0000003	201	Accessory	Clav04	E4U22_007241-T1			IPR000719,IPR017441,IPR011009	GO:0005524,GO:0006468,GO:0004672										No	No	No	N/A
OG0000003	201	Accessory	Clav04	E4U22_007242-T1		PF00069	IPR000719,IPR017441,IPR011009	GO:0005524,GO:0006468,GO:0004672										No	No	No	N/A
OG0000003	201	Accessory	Clav04	E4U22_007244-T1			IPR000719,IPR011009	GO:0005524,GO:0006468,GO:0004672										No	No	No	N/A
OG0000003	201	Accessory	Clav04	E4U22_008508-T1			IPR011009											No	No	No	N/A
OG0000003	201	Accessory	Clav04	E4U22_008509-T1			IPR000719,IPR017441,IPR011009	GO:0005524,GO:0006468,GO:0004672										No	No	No	N/A
OG0000003	201	Accessory	Clav04	E4U22_008510-T1			IPR000719,IPR017441,IPR011009	GO:0005524,GO:0006468,GO:0004672										No	No	No	N/A
OG0000003	201	Accessory	Clav04	E4U22_008693-T1		PF00069	IPR000719,IPR017441,IPR011009	GO:0005524,GO:0006468,GO:0004672										No	No	No	N/A
OG0000003	201	Accessory	Clav04	E4U22_008694-T1			IPR000719,IPR017441,IPR011009	GO:0005524,GO:0006468,GO:0004672										No	No	No	N/A
OG0000003	201	Accessory	LM28	E4U23_003496-T1			IPR000719,IPR017441,IPR011009	GO:0005524,GO:0006468,GO:0004672										No	No	No	N/A
OG0000003	201	Accessory	LM28	E4U23_003498-T1			IPR000719,IPR017441,IPR011009	GO:0005524,GO:0006468,GO:0004672										No	No	No	N/A
OG0000003	201	Accessory	LM28	E4U23_003501-T1			IPR000719,IPR011009	GO:0005524,GO:0006468,GO:0004672										No	No	No	N/A
OG0000003	201	Accessory	LM28	E4U23_003504-T1			IPR000719,IPR017441,IPR011009	GO:0005524,GO:0006468,GO:0004672										No	No	No	N/A
OG0000003	201	Accessory	LM28	E4U23_003505-T1		PF00069	IPR000719,IPR017441,IPR011009	GO:0005524,GO:0006468,GO:0004672										No	No	No	N/A
OG0000003	201	Accessory	LM28	E4U23_003508-T1			IPR000719,IPR017441,IPR011009	GO:0005524,GO:0006468,GO:0004672										No	No	No	N/A
OG0000003	201	Accessory	LM28	E4U23_003510-T1			IPR000719,IPR017441,IPR011009	GO:0005524,GO:0006468,GO:0004672										No	No	No	N/A
OG0000003	201	Accessory	LM28	E4U23_003511-T1			IPR000719,IPR017441,IPR011009	GO:0005524,GO:0006468,GO:0004672										No	No	No	N/A
OG0000003	201	Accessory	LM28	E4U23_003537-T1			IPR000719,IPR017441,IPR011009	GO:0005524,GO:0006468,GO:0004672										No	No	No	N/A
OG0000003	201	Accessory	LM28	E4U23_004958-T1			IPR000719,IPR011009	GO:0005524,GO:0006468,GO:0004672										No	No	No	N/A
OG0000003	201	Accessory	LM28	E4U23_004959-T1			IPR000719,IPR017441,IPR011009	GO:0005524,GO:0006468,GO:0004672										No	No	No	N/A
OG0000003	201	Accessory	LM28	E4U23_005236-T1			IPR000719,IPR017441,IPR011009	GO:0005524,GO:0006468,GO:0004672										No	No	No	N/A
OG0000003	201	Accessory	LM28	E4U23_008191-T1			IPR017441,IPR000719,IPR011009	GO:0005524,GO:0006468,GO:0004672										No	No	No	N/A
OG0000003	201	Accessory	LM28	E4U23_008193-T1			IPR000719,IPR017441,IPR011009	GO:0005524,GO:0006468,GO:0004672										No	No	No	N/A
OG0000003	201	Accessory	LM30	E4U24_001471-T1			IPR000719,IPR017441,IPR011009	GO:0005524,GO:0006468,GO:0004672										No	No	No	N/A
OG0000003	201	Accessory	LM30	E4U24_001472-T1			IPR000719,IPR017441,IPR011009	GO:0005524,GO:0006468,GO:0004672										No	No	No	N/A
OG0000003	201	Accessory	LM30	E4U24_001474-T1			IPR000719,IPR017441,IPR011009	GO:0005524,GO:0006468,GO:0004672										No	No	No	N/A
OG0000003	201	Accessory	LM30	E4U24_001477-T1		PF00069	IPR000719,IPR017441,IPR011009	GO:0005524,GO:0006468,GO:0004672										No	No	No	N/A
OG0000003	201	Accessory	LM30	E4U24_001478-T1			IPR002347,IPR000719,IPR017441,IPR036291,IPR011009	GO:0005524,GO:0006468,GO:0004672										No	No	No	N/A
OG0000003	201	Accessory	LM30	E4U24_001480-T1			IPR000719,IPR011009	GO:0005524,GO:0006468,GO:0004672										No	No	No	N/A
OG0000003	201	Accessory	LM30	E4U24_001483-T1			IPR000719,IPR017441,IPR011009	GO:0005524,GO:0006468,GO:0004672										No	No	No	N/A
OG0000003	201	Accessory	LM30	E4U24_001485-T1			IPR000719,IPR017441,IPR011009	GO:0005524,GO:0006468,GO:0004672										No	No	No	N/A
OG0000003	201	Accessory	LM30	E4U24_001486-T1			IPR000719,IPR017441,IPR011009	GO:0005524,GO:0006468,GO:0004672										No	No	No	N/A
OG0000003	201	Accessory	LM30	E4U24_003087-T1			IPR000719,IPR017441,IPR011009	GO:0005524,GO:0006468,GO:0004672										No	No	No	N/A
OG0000003	201	Accessory	LM30	E4U24_003088-T1			IPR000719,IPR017441,IPR011009	GO:0005524,GO:0006468,GO:0004672										No	No	No	N/A
OG0000003	201	Accessory	LM30	E4U24_003090-T1		PF00069	IPR000719,IPR017441,IPR011009	GO:0005524,GO:0006468,GO:0004672										No	No	No	N/A
OG0000003	201	Accessory	LM30	E4U24_003567-T1		PF00069	IPR000719,IPR017441,IPR011009	GO:0005524,GO:0006468,GO:0004672										No	No	No	N/A
OG0000003	201	Accessory	LM33	E4U25_000558-T1			IPR000719,IPR017441,IPR011009	GO:0005524,GO:0006468,GO:0004672										No	No	No	N/A
OG0000003	201	Accessory	LM33	E4U25_003297-T1			IPR000719,IPR011009	GO:0005524,GO:0006468,GO:0004672										No	No	No	N/A
OG0000003	201	Accessory	LM33	E4U25_003298-T1			IPR000719,IPR017441,IPR011009	GO:0005524,GO:0006468,GO:0004672										No	No	No	N/A
OG0000003	201	Accessory	LM33	E4U25_006140-T1			IPR000719,IPR017441,IPR011009	GO:0005524,GO:0006468,GO:0004672										No	No	No	N/A
OG0000003	201	Accessory	LM33	E4U25_006143-T1			IPR000719,IPR017441,IPR011009	GO:0005524,GO:0006468,GO:0004672										No	No	No	N/A
OG0000003	201	Accessory	LM33	E4U25_006145-T1			IPR000719,IPR017441,IPR011009	GO:0005524,GO:0006468,GO:0004672										No	No	No	N/A
OG0000003	201	Accessory	LM33	E4U25_006146-T1		PF00069	IPR000719,IPR017441,IPR011009	GO:0005524,GO:0006468,GO:0004672										No	No	No	N/A
OG0000003	201	Accessory	LM33	E4U25_007573-T1			IPR000719,IPR017441,IPR011009	GO:0005524,GO:0006468,GO:0004672										No	No	No	N/A
OG0000003	201	Accessory	LM33	E4U25_007574-T1			IPR000719,IPR017441,IPR011009	GO:0005524,GO:0006468,GO:0004672										No	No	No	N/A
OG0000003	201	Accessory	LM33	E4U25_008150-T1			IPR002347,IPR000719,IPR017441,IPR036291,IPR011009	GO:0005524,GO:0006468,GO:0004672										No	No	No	N/A
OG0000003	201	Accessory	LM39	E4U26_004099-T1		PF00069	IPR000719,IPR017441,IPR011009	GO:0005524,GO:0006468,GO:0004672										No	No	No	N/A
OG0000003	201	Accessory	LM39	E4U26_004100-T1		PF00069	IPR000719,IPR017441,IPR011009	GO:0005524,GO:0006468,GO:0004672										No	No	No	N/A
OG0000003	201	Accessory	LM39	E4U26_004101-T1		PF00069	IPR000719,IPR017441,IPR011009	GO:0005524,GO:0006468,GO:0004672										No	No	No	N/A
OG0000003	201	Accessory	LM39	E4U26_005527-T1			IPR000719,IPR011009	GO:0005524,GO:0006468,GO:0004672										No	No	No	N/A
OG0000003	201	Accessory	LM39	E4U26_005530-T1		PF00069	IPR000719,IPR017441,IPR011009	GO:0005524,GO:0006468,GO:0004672										No	No	No	N/A
OG0000003	201	Accessory	LM39	E4U26_005531-T1			IPR000719,IPR017441,IPR011009	GO:0005524,GO:0006468,GO:0004672										No	No	No	N/A
OG0000003	201	Accessory	LM39	E4U26_005534-T1			IPR000719,IPR017441,IPR011009	GO:0005524,GO:0006468,GO:0004672										No	No	No	N/A
OG0000003	201	Accessory	LM39	E4U26_005535-T1			IPR000719,IPR017441,IPR011009	GO:0005524,GO:0006468,GO:0004672										No	No	No	N/A
OG0000003	201	Accessory	LM39	E4U26_006814-T1		PF00069	IPR000719,IPR017441,IPR011009	GO:0005524,GO:0006468,GO:0004672										No	No	No	N/A
OG0000003	201	Accessory	LM39	E4U26_007421-T1			IPR000719,IPR017441,IPR011009	GO:0005524,GO:0006468,GO:0004672										No	No	No	N/A
OG0000003	201	Accessory	LM232	E4U27_002458-T1														No	No	No	N/A
OG0000003	201	Accessory	LM232	E4U27_004308-T1			IPR000719,IPR017441,IPR011009	GO:0005524,GO:0006468,GO:0004672										No	No	No	N/A
OG0000003	201	Accessory	LM232	E4U27_004309-T1			IPR000719,IPR017441,IPR011009	GO:0005524,GO:0006468,GO:0004672										No	No	No	N/A
OG0000003	201	Accessory	LM232	E4U27_004657-T1			IPR000719,IPR017441,IPR011009	GO:0005524,GO:0006468,GO:0004672										No	No	No	N/A
OG0000003	201	Accessory	LM232	E4U27_004658-T1			IPR000719,IPR017441,IPR011009	GO:0005524,GO:0006468,GO:0004672										No	No	No	N/A
OG0000003	201	Accessory	LM232	E4U27_004659-T1		PF00069	IPR000719,IPR017441,IPR011009	GO:0005524,GO:0006468,GO:0004672										No	No	No	N/A
OG0000003	201	Accessory	LM232	E4U27_007034-T1			IPR000719,IPR017441,IPR011009	GO:0005524,GO:0006468,GO:0004672										No	No	No	N/A
OG0000003	201	Accessory	LM232	E4U27_007035-T1			IPR002347,IPR000719,IPR017441,IPR036291,IPR011009	GO:0005524,GO:0006468,GO:0004672										No	No	No	N/A
OG0000003	201	Accessory	LM232	E4U27_007037-T1			IPR000719,IPR011009	GO:0005524,GO:0006468,GO:0004672										No	No	No	N/A
OG0000003	201	Accessory	LM232	E4U27_007480-T1			IPR000719,IPR017441,IPR011009	GO:0005524,GO:0006468,GO:0004672										No	No	No	N/A
OG0000003	201	Accessory	LM232	E4U27_007967-T1			IPR000719,IPR017441,IPR011009	GO:0005524,GO:0006468,GO:0004672										No	No	No	N/A
OG0000003	201	Accessory	LM232	E4U27_007968-T1			IPR000719,IPR017441,IPR011009	GO:0005524,GO:0006468,GO:0004672										No	No	No	N/A
OG0000003	201	Accessory	LM470	E4U28_000628-T1			IPR000719,IPR017441,IPR011009	GO:0005524,GO:0006468,GO:0004672										No	No	No	N/A
OG0000003	201	Accessory	LM470	E4U28_001309-T1		PF00069	IPR000719,IPR017441,IPR011009	GO:0005524,GO:0006468,GO:0004672										No	No	No	N/A
OG0000003	201	Accessory	LM470	E4U28_003874-T1		PF00069	IPR000719,IPR017441,IPR011009	GO:0005524,GO:0006468,GO:0004672										No	No	No	N/A
OG0000003	201	Accessory	LM470	E4U28_003875-T1			IPR000719,IPR017441,IPR011009	GO:0005524,GO:0006468,GO:0004672										No	No	No	N/A
OG0000003	201	Accessory	LM470	E4U28_003877-T1			IPR000719,IPR017441,IPR011009	GO:0005524,GO:0006468,GO:0004672										No	No	No	N/A
OG0000003	201	Accessory	LM470	E4U28_008237-T1			IPR000719,IPR017441,IPR011009	GO:0005524,GO:0006468,GO:0004672										No	No	No	N/A
OG0000003	201	Accessory	LM470	E4U28_008239-T1		PF00069	IPR000719,IPR017441,IPR011009	GO:0005524,GO:0006468,GO:0004672										No	No	No	N/A
OG0000003	201	Accessory	LM470	E4U28_008240-T1			IPR000719,IPR017441,IPR011009	GO:0005524,GO:0006468,GO:0004672										No	No	No	N/A
OG0000003	201	Accessory	LM470	E4U28_008243-T1			IPR000719,IPR011009	GO:0005524,GO:0006468,GO:0004672										No	No	No	N/A
OG0000003	201	Accessory	LM470	E4U28_008246-T1		PF00069	IPR000719,IPR017441,IPR011009	GO:0005524,GO:0006468,GO:0004672										No	No	No	N/A
OG0000003	201	Accessory	LM470	E4U28_008247-T1			IPR000719,IPR017441,IPR011009	GO:0005524,GO:0006468,GO:0004672										No	No	No	N/A
OG0000003	201	Accessory	LM470	E4U28_008248-T1		PF00069	IPR000719,IPR017441,IPR011009	GO:0005524,GO:0006468,GO:0004672										No	No	No	N/A
OG0000003	201	Accessory	LM469	E4U37_001772-T1			IPR000719,IPR017441,IPR011009	GO:0005524,GO:0006468,GO:0004672										No	No	No	N/A
OG0000003	201	Accessory	LM469	E4U37_001774-T1		PF00069	IPR000719,IPR017441,IPR011009	GO:0005524,GO:0006468,GO:0004672										No	No	No	N/A
OG0000003	201	Accessory	LM469	E4U37_001775-T1			IPR000719,IPR017441,IPR011009	GO:0005524,GO:0006468,GO:0004672										No	No	No	N/A
OG0000003	201	Accessory	LM469	E4U37_001778-T1			IPR000719,IPR011009	GO:0005524,GO:0006468,GO:0004672										No	No	No	N/A
OG0000003	201	Accessory	LM469	E4U37_001781-T1		PF00069	IPR000719,IPR017441,IPR011009	GO:0005524,GO:0006468,GO:0004672										No	No	No	N/A
OG0000003	201	Accessory	LM469	E4U37_001782-T1			IPR000719,IPR017441,IPR011009	GO:0005524,GO:0006468,GO:0004672										No	No	No	N/A
OG0000003	201	Accessory	LM469	E4U37_001783-T1		PF00069	IPR000719,IPR017441,IPR011009	GO:0005524,GO:0006468,GO:0004672										No	No	No	N/A
OG0000003	201	Accessory	LM469	E4U37_002810-T1		PF00069	IPR000719,IPR017441,IPR011009	GO:0005524,GO:0006468,GO:0004672										No	No	No	N/A
OG0000003	201	Accessory	LM469	E4U37_006531-T1			IPR000719,IPR017441,IPR011009	GO:0005524,GO:0006468,GO:0004672										No	No	No	N/A
OG0000003	201	Accessory	LM469	E4U37_006532-T1			IPR000719,IPR017441,IPR011009	GO:0005524,GO:0006468,GO:0004672										No	No	No	N/A
OG0000003	201	Accessory	LM469	E4U37_006533-T1		PF00069	IPR000719,IPR017441,IPR011009	GO:0005524,GO:0006468,GO:0004672										No	No	No	N/A
OG0000003	201	Accessory	LM469	E4U37_007812-T1			IPR000719,IPR017441,IPR011009	GO:0005524,GO:0006468,GO:0004672										No	No	No	N/A
OG0000003	201	Accessory	LM469	E4U37_007813-T1			IPR000719,IPR017441,IPR011009	GO:0005524,GO:0006468,GO:0004672										No	No	No	N/A
OG0000003	201	Accessory	LM474	E4U38_000001-T1			IPR000719,IPR017441,IPR011009	GO:0005524,GO:0006468,GO:0004672										No	No	No	N/A
OG0000003	201	Accessory	LM474	E4U38_000002-T1			IPR000719,IPR017441,IPR011009	GO:0005524,GO:0006468,GO:0004672										No	No	No	N/A
OG0000003	201	Accessory	LM474	E4U38_000004-T1			IPR000719,IPR011009	GO:0005524,GO:0006468,GO:0004672										No	No	No	N/A
OG0000003	201	Accessory	LM474	E4U38_000007-T1			IPR000719,IPR017441,IPR011009	GO:0005524,GO:0006468,GO:0004672										No	No	No	N/A
OG0000003	201	Accessory	LM474	E4U38_000008-T1			IPR000719,IPR017441,IPR011009	GO:0005524,GO:0006468,GO:0004672										No	No	No	N/A
OG0000003	201	Accessory	LM474	E4U38_000009-T1			IPR000719,IPR017441,IPR011009	GO:0005524,GO:0006468,GO:0004672										No	No	No	N/A
OG0000003	201	Accessory	LM474	E4U38_001239-T1			IPR000719,IPR017441,IPR011009	GO:0005524,GO:0006468,GO:0004672										No	No	No	N/A
OG0000003	201	Accessory	LM474	E4U38_001240-T1			IPR000719,IPR011009	GO:0005524,GO:0006468,GO:0004672										No	No	No	N/A
OG0000003	201	Accessory	LM474	E4U38_006223-T1		PF00069	IPR000719,IPR017441,IPR011009	GO:0005524,GO:0006468,GO:0004672										No	No	No	N/A
OG0000003	201	Accessory	LM474	E4U38_006225-T1			IPR000719,IPR017441,IPR011009	GO:0005524,GO:0006468,GO:0004672										No	No	No	N/A
OG0000003	201	Accessory	LM474	E4U38_006226-T1			IPR000719,IPR017441,IPR011009	GO:0005524,GO:0006468,GO:0004672										No	No	No	N/A
OG0000003	201	Accessory	LM474	E4U38_008163-T1		PF00069	IPR000719,IPR017441,IPR011009	GO:0005524,GO:0006468,GO:0004672										No	No	No	N/A
OG0000003	201	Accessory	Clav55	E4U46_003490-T1		PF00069	IPR000719,IPR017441,IPR011009	GO:0005524,GO:0006468,GO:0004672										No	No	No	N/A
OG0000003	201	Accessory	Clav55	E4U46_006610-T1			IPR000719,IPR017441,IPR011009	GO:0005524,GO:0006468,GO:0004672										No	No	No	N/A
OG0000003	201	Accessory	Clav55	E4U46_006611-T1			IPR000719,IPR017441,IPR011009	GO:0005524,GO:0006468,GO:0004672										No	No	No	N/A
OG0000003	201	Accessory	Clav55	E4U46_006612-T1		PF00069	IPR000719,IPR017441,IPR011009	GO:0005524,GO:0006468,GO:0004672										No	No	No	N/A
OG0000003	201	Accessory	Clav55	E4U46_006686-T1			IPR000719,IPR017441,IPR011009	GO:0005524,GO:0006468,GO:0004672										No	No	No	N/A
OG0000003	201	Accessory	Clav55	E4U46_006687-T1			IPR000719,IPR017441,IPR011009	GO:0005524,GO:0006468,GO:0004672										No	No	No	N/A
OG0000003	201	Accessory	Clav55	E4U46_006688-T1		PF00069	IPR000719,IPR017441,IPR011009	GO:0005524,GO:0006468,GO:0004672										No	No	No	N/A
OG0000003	201	Accessory	Clav55	E4U46_006691-T1			IPR000719,IPR011009	GO:0005524,GO:0006468,GO:0004672										No	No	No	N/A
OG0000003	201	Accessory	Clav55	E4U46_006693-T1			IPR002347,IPR000719,IPR017441,IPR011009,IPR036291	GO:0005524,GO:0006468,GO:0004672										No	No	No	N/A
OG0000003	201	Accessory	Clav55	E4U46_006694-T1		PF00069	IPR000719,IPR011009	GO:0005524,GO:0006468,GO:0004672										No	No	No	N/A
OG0000003	201	Accessory	Clav55	E4U46_008292-T1			IPR000719,IPR017441,IPR011009	GO:0005524,GO:0006468,GO:0004672										No	No	No	N/A
OG0000003	201	Accessory	Clav55	E4U46_008293-T1			IPR000719,IPR017441,IPR011009	GO:0005524,GO:0006468,GO:0004672										No	No	No	N/A
OG0000003	201	Accessory	LM5	E4U48_000178-T1			IPR000719,IPR017441,IPR011009	GO:0005524,GO:0006468,GO:0004672										No	No	No	N/A
OG0000003	201	Accessory	LM5	E4U48_000963-T1			IPR000719,IPR017441,IPR011009	GO:0005524,GO:0006468,GO:0004672										No	No	No	N/A
OG0000003	201	Accessory	LM5	E4U48_003942-T1		PF00069	IPR000719,IPR017441,IPR011009	GO:0005524,GO:0006468,GO:0004672										No	No	No	N/A
OG0000003	201	Accessory	LM5	E4U48_003943-T1		PF00069	IPR000719,IPR017441,IPR011009	GO:0005524,GO:0006468,GO:0004672										No	No	No	N/A
OG0000003	201	Accessory	LM5	E4U48_003944-T1			IPR000719,IPR017441,IPR011009	GO:0005524,GO:0006468,GO:0004672										No	No	No	N/A
OG0000003	201	Accessory	LM5	E4U48_003947-T1			IPR000719,IPR011009	GO:0005524,GO:0006468,GO:0004672										No	No	No	N/A
OG0000003	201	Accessory	LM5	E4U48_003950-T1		PF00069	IPR000719,IPR017441,IPR011009	GO:0005524,GO:0006468,GO:0004672										No	No	No	N/A
OG0000003	201	Accessory	LM5	E4U48_003951-T1		PF00069	IPR000719,IPR017441,IPR011009	GO:0005524,GO:0006468,GO:0004672										No	No	No	N/A
OG0000003	201	Accessory	LM5	E4U48_003954-T1			IPR000719,IPR017441,IPR011009	GO:0005524,GO:0006468,GO:0004672										No	No	No	N/A
OG0000003	201	Accessory	LM5	E4U48_003956-T1			IPR000719,IPR017441,IPR011009	GO:0005524,GO:0006468,GO:0004672										No	No	No	N/A
OG0000003	201	Accessory	LM5	E4U48_003957-T1			IPR000719,IPR017441,IPR011009	GO:0005524,GO:0006468,GO:0004672										No	No	No	N/A
OG0000003	201	Accessory	LM5	E4U48_007469-T1			IPR000719,IPR017441,IPR011009	GO:0005524,GO:0006468,GO:0004672										No	No	No	N/A
OG0000003	201	Accessory	LM5	E4U48_007470-T1			IPR000719,IPR017441,IPR011009	GO:0005524,GO:0006468,GO:0004672										No	No	No	N/A
OG0000003	201	Accessory	LM14	E4U49_001250-T1			IPR000719,IPR017441,IPR011009	GO:0005524,GO:0006468,GO:0004672										No	No	No	N/A
OG0000003	201	Accessory	LM14	E4U49_001251-T1		PF00069	IPR000719,IPR017441,IPR011009	GO:0005524,GO:0006468,GO:0004672										No	No	No	N/A
OG0000003	201	Accessory	LM14	E4U49_001252-T1			IPR000719,IPR017441,IPR011009	GO:0005524,GO:0006468,GO:0004672										No	No	No	N/A
OG0000003	201	Accessory	LM14	E4U49_001255-T1			IPR000719,IPR011009	GO:0005524,GO:0006468,GO:0004672										No	No	No	N/A
OG0000003	201	Accessory	LM14	E4U49_001258-T1		PF00069	IPR000719,IPR017441,IPR011009	GO:0005524,GO:0006468,GO:0004672										No	No	No	N/A
OG0000003	201	Accessory	LM14	E4U49_001260-T1			IPR000719,IPR017441,IPR011009	GO:0005524,GO:0006468,GO:0004672										No	No	No	N/A
OG0000003	201	Accessory	LM14	E4U49_001261-T1			IPR000719,IPR017441,IPR011009	GO:0005524,GO:0006468,GO:0004672										No	No	No	N/A
OG0000003	201	Accessory	LM14	E4U49_001874-T1			IPR000719,IPR011009	GO:0005524,GO:0006468,GO:0004672										No	No	No	N/A
OG0000003	201	Accessory	LM14	E4U49_001875-T1			IPR000719,IPR017441,IPR011009	GO:0005524,GO:0006468,GO:0004672										No	No	No	N/A
OG0000003	201	Accessory	LM14	E4U49_002486-T1		PF00069	IPR000719,IPR017441,IPR011009	GO:0005524,GO:0006468,GO:0004672										No	No	No	N/A
OG0000003	201	Accessory	LM14	E4U49_002487-T1			IPR000719,IPR017441,IPR011009	GO:0005524,GO:0006468,GO:0004672										No	No	No	N/A
OG0000003	201	Accessory	LM14	E4U49_002488-T1			IPR000719,IPR017441,IPR011009	GO:0005524,GO:0006468,GO:0004672										No	No	No	N/A
OG0000003	201	Accessory	LM14	E4U49_007937-T1			IPR000719,IPR017441,IPR011009	GO:0005524,GO:0006468,GO:0004672										No	No	No	N/A
OG0000003	201	Accessory	LM71	E4U50_003952-T1			IPR000719,IPR017441,IPR011009	GO:0005524,GO:0006468,GO:0004672										No	No	No	N/A
OG0000003	201	Accessory	LM71	E4U50_003953-T1			IPR000719,IPR017441,IPR011009	GO:0005524,GO:0006468,GO:0004672										No	No	No	N/A
OG0000003	201	Accessory	LM71	E4U50_003954-T1		PF00069	IPR000719,IPR017441,IPR011009	GO:0005524,GO:0006468,GO:0004672										No	No	No	N/A
OG0000003	201	Accessory	LM71	E4U50_003957-T1			IPR000719,IPR011009	GO:0005524,GO:0006468,GO:0004672										No	No	No	N/A
OG0000003	201	Accessory	LM71	E4U50_003960-T1			IPR000719,IPR017441,IPR011009	GO:0005524,GO:0006468,GO:0004672										No	No	No	N/A
OG0000003	201	Accessory	LM71	E4U50_003961-T1			IPR000719,IPR017441,IPR011009	GO:0005524,GO:0006468,GO:0004672										No	No	No	N/A
OG0000003	201	Accessory	LM71	E4U50_005068-T1			IPR000719,IPR017441,IPR011009	GO:0005524,GO:0006468,GO:0004672										No	No	No	N/A
OG0000003	201	Accessory	LM71	E4U50_007532-T1			IPR000719,IPR017441,IPR011009	GO:0005524,GO:0006468,GO:0004672										No	No	No	N/A
OG0000003	201	Accessory	LM71	E4U50_007533-T1			IPR000719,IPR017441,IPR011009	GO:0005524,GO:0006468,GO:0004672										No	No	No	N/A
OG0000003	201	Accessory	LM71	E4U50_007597-T1		PF00069	IPR000719,IPR017441,IPR011009	GO:0005524,GO:0006468,GO:0004672										No	No	No	N/A
OG0000003	201	Accessory	LM71	E4U50_008344-T1			IPR011009											No	No	No	N/A
OG0000003	201	Accessory	LM71	E4U50_008377-T1			IPR000719,IPR011009	GO:0005524,GO:0006468,GO:0004672										No	No	No	N/A
OG0000003	201	Accessory	LM71	E4U50_008378-T1			IPR000719,IPR017441,IPR011009	GO:0005524,GO:0006468,GO:0004672										No	No	No	N/A
OG0000003	201	Accessory	LM233	E4U51_000292-T1			IPR000719,IPR017441,IPR011009	GO:0005524,GO:0006468,GO:0004672										No	No	No	N/A
OG0000003	201	Accessory	LM233	E4U51_000392-T1														No	No	No	N/A
OG0000003	201	Accessory	LM233	E4U51_000393-T1		PF00069	IPR000719,IPR011009	GO:0005524,GO:0006468,GO:0004672										No	No	No	N/A
OG0000003	201	Accessory	LM233	E4U51_000488-T1			IPR000719,IPR017441,IPR011009	GO:0005524,GO:0006468,GO:0004672										No	No	No	N/A
OG0000003	201	Accessory	LM233	E4U51_001224-T1			IPR000719,IPR017441,IPR011009	GO:0005524,GO:0006468,GO:0004672										No	No	No	N/A
OG0000003	201	Accessory	LM233	E4U51_002969-T1		PF00069	IPR000719,IPR017441,IPR011009	GO:0005524,GO:0006468,GO:0004672										No	No	No	N/A
OG0000003	201	Accessory	LM233	E4U51_003000-T1		PF00069	IPR000719,IPR017441,IPR011009	GO:0005524,GO:0006468,GO:0004672										No	No	No	N/A
OG0000003	201	Accessory	LM233	E4U51_005477-T1		PF00069	IPR000719,IPR017441,IPR011009	GO:0005524,GO:0006468,GO:0004672										No	No	No	N/A
OG0000003	201	Accessory	LM233	E4U51_005480-T1			IPR000719,IPR011009	GO:0005524,GO:0006468,GO:0004672										No	No	No	N/A
OG0000003	201	Accessory	LM233	E4U51_005483-T1			IPR000719,IPR017441,IPR011009	GO:0005524,GO:0006468,GO:0004672										No	No	No	N/A
OG0000003	201	Accessory	LM233	E4U51_005485-T1			IPR000719,IPR017441,IPR011009	GO:0005524,GO:0006468,GO:0004672										No	No	No	N/A
OG0000003	201	Accessory	LM233	E4U51_007489-T1		PF00069	IPR000719,IPR017441,IPR011009	GO:0005524,GO:0006468,GO:0004672										No	No	No	N/A
OG0000003	201	Accessory	LM233	E4U51_007490-T1			IPR000719,IPR017441,IPR011009	GO:0005524,GO:0006468,GO:0004672										No	No	No	N/A
OG0000003	201	Accessory	LM233	E4U51_008347-T1			IPR000719,IPR017441,IPR011009	GO:0005524,GO:0006468,GO:0004672										No	No	No	N/A
OG0000004	198	Accessory	20.1	CCE29174.1			IPR011009									1		No	No	No	N/A
OG0000004	198	Accessory	20.1	CCE29176.1			IPR000719,IPR011009	GO:0005524,GO:0006468,GO:0004672										No	No	No	N/A
OG0000004	198	Accessory	20.1	CCE29179.1			IPR000719,IPR011009	GO:0005524,GO:0006468,GO:0004672								1		No	No	No	N/A
OG0000004	198	Accessory	20.1	CCE29183.1			IPR000719,IPR011009	GO:0005524,GO:0006468,GO:0004672										No	No	No	N/A
OG0000004	198	Accessory	20.1	CCE29184.1			IPR000719,IPR011009	GO:0005524,GO:0006468,GO:0004672								1		No	No	No	N/A
OG0000004	198	Accessory	20.1	CCE29186.1			IPR000719,IPR011009	GO:0005524,GO:0006468,GO:0004672										No	No	No	N/A
OG0000004	198	Accessory	20.1	CCE29188.1			IPR000719,IPR008266,IPR011009	GO:0005524,GO:0006468,GO:0004672								1		No	No	No	N/A
OG0000004	198	Accessory	20.1	CCE29189.1			IPR000719,IPR008266,IPR011009	GO:0005524,GO:0006468,GO:0004672								1		No	No	No	N/A
OG0000004	198	Accessory	20.1	CCE29192.1			IPR000719,IPR011009	GO:0005524,GO:0006468,GO:0004672										No	No	No	N/A
OG0000004	198	Accessory	20.1	CCE29401.1			IPR011009									1		No	No	No	N/A
OG0000004	198	Accessory	20.1	CCE32306.1			IPR000719,IPR008266,IPR011009	GO:0005524,GO:0006468,GO:0004672								1		No	No	No	N/A
OG0000004	198	Accessory	20.1	CCE32307.1			IPR008266,IPR011009	GO:0006468,GO:0004672										No	No	No	N/A
OG0000004	198	Accessory	20.1	CCE32309.1			IPR000719,IPR008266,IPR011009	GO:0005524,GO:0006468,GO:0004672										No	No	No	N/A
OG0000004	198	Accessory	20.1	CCE32349.1			IPR008266,IPR000719,IPR011009	GO:0005524,GO:0006468,GO:0004672										No	No	No	N/A
OG0000004	198	Accessory	20.1	CCE34534.1			IPR000719,IPR008266,IPR011009	GO:0005524,GO:0006468,GO:0004672										No	No	No	N/A
OG0000004	198	Accessory	LM207	E4U10_000314-T1														No	No	No	N/A
OG0000004	198	Accessory	LM207	E4U10_000315-T1			IPR000719,IPR011009	GO:0005524,GO:0006468,GO:0004672										No	No	No	N/A
OG0000004	198	Accessory	LM207	E4U10_002357-T1			IPR000719,IPR011009	GO:0005524,GO:0006468,GO:0004672										No	No	No	N/A
OG0000004	198	Accessory	LM207	E4U10_002364-T1			IPR000719,IPR011009	GO:0005524,GO:0006468,GO:0004672								1		No	No	No	N/A
OG0000004	198	Accessory	LM207	E4U10_002365-T1			IPR000719,IPR011009	GO:0005524,GO:0006468,GO:0004672										No	No	No	N/A
OG0000004	198	Accessory	LM207	E4U10_002367-T1			IPR000719,IPR011009	GO:0005524,GO:0006468,GO:0004672								1		No	No	No	N/A
OG0000004	198	Accessory	LM207	E4U10_002368-T1			IPR000719,IPR011009	GO:0005524,GO:0006468,GO:0004672								3	2	No	Yes	No	N/A
OG0000004	198	Accessory	LM207	E4U10_002859-T1			IPR011009									1		No	No	No	N/A
OG0000004	198	Accessory	LM207	E4U10_003176-T1			IPR000719,IPR008266,IPR011009	GO:0005524,GO:0006468,GO:0004672								1		No	No	No	N/A
OG0000004	198	Accessory	LM207	E4U10_003572-T1			IPR000719,IPR008266,IPR011009	GO:0005524,GO:0006468,GO:0004672										No	No	No	N/A
OG0000004	198	Accessory	LM207	E4U10_003575-T1			IPR000719,IPR008266,IPR011009	GO:0005524,GO:0006468,GO:0004672										No	No	No	N/A
OG0000004	198	Accessory	LM207	E4U10_005465-T1			IPR000719,IPR011009	GO:0005524,GO:0006468,GO:0004672								1		No	No	No	N/A
OG0000004	198	Accessory	LM207	E4U10_005998-T1			IPR000719,IPR008266,IPR011009	GO:0005524,GO:0006468,GO:0004672										No	No	No	N/A
OG0000004	198	Accessory	LM207	E4U10_006796-T1			IPR008266,IPR011009	GO:0006468,GO:0004672										No	No	No	N/A
OG0000004	198	Accessory	LM207	E4U10_008076-T1			IPR000719,IPR008266,IPR011009	GO:0005524,GO:0006468,GO:0004672								3		No	No	No	N/A
OG0000004	198	Accessory	LM207	E4U10_008105-T1			IPR000719,IPR011009	GO:0005524,GO:0006468,GO:0004672								1		No	No	No	N/A
OG0000004	198	Accessory	LM582	E4U12_000388-T1			IPR000719,IPR008266,IPR011009	GO:0005524,GO:0006468,GO:0004672										No	No	No	N/A
OG0000004	198	Accessory	LM582	E4U12_001191-T1														No	No	No	N/A
OG0000004	198	Accessory	LM582	E4U12_002228-T1			IPR000719,IPR008266,IPR011009	GO:0005524,GO:0006468,GO:0004672								1		No	No	No	N/A
OG0000004	198	Accessory	LM582	E4U12_002229-T1			IPR008266,IPR011009	GO:0006468,GO:0004672										No	No	No	N/A
OG0000004	198	Accessory	LM582	E4U12_002231-T1			IPR000719,IPR008266,IPR011009	GO:0005524,GO:0006468,GO:0004672										No	No	No	N/A
OG0000004	198	Accessory	LM582	E4U12_004991-T1			IPR011009									1		No	No	No	N/A
OG0000004	198	Accessory	LM582	E4U12_005109-T1														No	No	No	N/A
OG0000004	198	Accessory	LM582	E4U12_005110-T1			IPR000719,IPR011009	GO:0005524,GO:0006468,GO:0004672								1		No	No	No	N/A
OG0000004	198	Accessory	LM582	E4U12_005112-T1			IPR000719,IPR011009	GO:0005524,GO:0006468,GO:0004672										No	No	No	N/A
OG0000004	198	Accessory	LM582	E4U12_005113-T1			IPR000719,IPR011009	GO:0005524,GO:0006468,GO:0004672								1		No	No	No	N/A
OG0000004	198	Accessory	LM582	E4U12_005843-T1			IPR000719,IPR011009	GO:0005524,GO:0006468,GO:0004672								1		No	No	No	N/A
OG0000004	198	Accessory	LM582	E4U12_007451-T1			IPR000719,IPR011009	GO:0005524,GO:0006468,GO:0004672								1		No	No	No	N/A
OG0000004	198	Accessory	LM582	E4U12_007452-T1			IPR000719,IPR008266,IPR011009	GO:0005524,GO:0006468,GO:0004672								1		No	No	No	N/A
OG0000004	198	Accessory	LM582	E4U12_007453-T1			IPR000719,IPR011009	GO:0005524,GO:0006468,GO:0004672										No	No	No	N/A
OG0000004	198	Accessory	LM582	E4U12_008339-T1			IPR000719,IPR008266,IPR011009	GO:0005524,GO:0006468,GO:0004672										No	No	No	N/A
OG0000004	198	Accessory	Clav04	E4U22_001057-T1														No	No	No	N/A
OG0000004	198	Accessory	Clav04	E4U22_001621-T1														No	No	No	N/A
OG0000004	198	Accessory	Clav04	E4U22_001848-T1														No	No	No	N/A
OG0000004	198	Accessory	Clav04	E4U22_002586-T1														No	No	No	N/A
OG0000004	198	Accessory	Clav04	E4U22_005678-T1														No	No	No	N/A
OG0000004	198	Accessory	LM28	E4U23_002846-T1			IPR024610											No	No	No	N/A
OG0000004	198	Accessory	LM28	E4U23_003821-T1														No	No	No	N/A
OG0000004	198	Accessory	LM28	E4U23_006011-T1														No	No	No	N/A
OG0000004	198	Accessory	LM30	E4U24_000294-T1			IPR011009									1		No	No	No	N/A
OG0000004	198	Accessory	LM30	E4U24_002996-T1			IPR000719,IPR008266,IPR011009	GO:0005524,GO:0006468,GO:0004672										No	No	No	N/A
OG0000004	198	Accessory	LM30	E4U24_003000-T1			IPR000719,IPR011009	GO:0005524,GO:0006468,GO:0004672								1		No	No	No	N/A
OG0000004	198	Accessory	LM30	E4U24_003383-T1			IPR011009									1		No	No	No	N/A
OG0000004	198	Accessory	LM30	E4U24_003384-T1			IPR000719,IPR008266,IPR011009	GO:0005524,GO:0006468,GO:0004672								1		No	No	No	N/A
OG0000004	198	Accessory	LM30	E4U24_003415-T1			IPR008266,IPR000719,IPR011009	GO:0005524,GO:0006468,GO:0004672										No	No	No	N/A
OG0000004	198	Accessory	LM30	E4U24_003842-T1			IPR000719,IPR011009	GO:0005524,GO:0006468,GO:0004672										No	No	No	N/A
OG0000004	198	Accessory	LM30	E4U24_003843-T1			IPR000719,IPR008266,IPR011009	GO:0005524,GO:0006468,GO:0004672										No	No	No	N/A
OG0000004	198	Accessory	LM30	E4U24_005287-T1			IPR000719,IPR011009	GO:0005524,GO:0006468,GO:0004672										No	No	No	N/A
OG0000004	198	Accessory	LM30	E4U24_005288-T1												1		No	No	No	N/A
OG0000004	198	Accessory	LM30	E4U24_005290-T1			IPR000719,IPR011009	GO:0005524,GO:0006468,GO:0004672										No	No	No	N/A
OG0000004	198	Accessory	LM30	E4U24_005291-T1			IPR000719,IPR008266,IPR011009	GO:0005524,GO:0006468,GO:0004672								1		No	No	No	N/A
OG0000004	198	Accessory	LM30	E4U24_005880-T1			IPR000719,IPR011009	GO:0005524,GO:0006468,GO:0004672								1		No	No	No	N/A
OG0000004	198	Accessory	LM30	E4U24_005881-T1			IPR000719,IPR008266,IPR011009	GO:0005524,GO:0006468,GO:0004672								1		No	No	No	N/A
OG0000004	198	Accessory	LM30	E4U24_007989-T1			IPR000719,IPR011009	GO:0005524,GO:0006468,GO:0004672										No	No	No	N/A
OG0000004	198	Accessory	LM30	E4U24_007992-T1			IPR008266,IPR011009	GO:0006468,GO:0004672										No	No	No	N/A
OG0000004	198	Accessory	LM39	E4U26_000745-T1														No	No	No	N/A
OG0000004	198	Accessory	LM39	E4U26_000746-T1														No	No	No	N/A
OG0000004	198	Accessory	LM39	E4U26_000748-T1			IPR000719,IPR011009	GO:0005524,GO:0006468,GO:0004672										No	No	No	N/A
OG0000004	198	Accessory	LM39	E4U26_000755-T1			IPR000719,IPR008266,IPR011009	GO:0005524,GO:0006468,GO:0004672								1		No	No	No	N/A
OG0000004	198	Accessory	LM39	E4U26_002181-T1												1		No	No	No	N/A
OG0000004	198	Accessory	LM39	E4U26_008351-T1														No	No	No	N/A
OG0000004	198	Accessory	LM232	E4U27_001543-T1			IPR008266,IPR011009	GO:0006468,GO:0004672							Secreted			No	No	No	N/A
OG0000004	198	Accessory	LM232	E4U27_001545-T1			IPR008266,IPR000719,IPR011009	GO:0005524,GO:0006468,GO:0004672										No	No	No	N/A
OG0000004	198	Accessory	LM232	E4U27_001547-T1			IPR000719,IPR008266,IPR011009	GO:0005524,GO:0006468,GO:0004672								1		No	No	No	N/A
OG0000004	198	Accessory	LM232	E4U27_002625-T1			IPR000719,IPR011009	GO:0005524,GO:0006468,GO:0004672								1		No	No	No	N/A
OG0000004	198	Accessory	LM232	E4U27_003587-T1			IPR011009									1		No	No	No	N/A
OG0000004	198	Accessory	LM232	E4U27_004739-T1			IPR000719,IPR011009	GO:0005524,GO:0006468,GO:0004672								1	2	No	Yes	No	N/A
OG0000004	198	Accessory	LM232	E4U27_004740-T1			IPR000719,IPR011009	GO:0005524,GO:0006468,GO:0004672								1		No	No	No	N/A
OG0000004	198	Accessory	LM232	E4U27_005054-T1			IPR000719,IPR008266,IPR011009	GO:0005524,GO:0006468,GO:0004672										No	No	No	N/A
OG0000004	198	Accessory	LM232	E4U27_006619-T1			IPR000719,IPR008266,IPR011009	GO:0005524,GO:0006468,GO:0004672										No	No	No	N/A
OG0000004	198	Accessory	LM232	E4U27_006620-T1			IPR000719,IPR011009	GO:0005524,GO:0006468,GO:0004672										No	No	No	N/A
OG0000004	198	Accessory	LM232	E4U27_006757-T1			IPR000719,IPR008266,IPR011009	GO:0005524,GO:0006468,GO:0004672										No	No	No	N/A
OG0000004	198	Accessory	LM232	E4U27_007205-T1			IPR011009											No	No	No	N/A
OG0000004	198	Accessory	LM232	E4U27_007206-T1			IPR000719,IPR008266,IPR011009	GO:0005524,GO:0006468,GO:0004672								1		No	No	No	N/A
OG0000004	198	Accessory	LM232	E4U27_007207-T1			IPR000719,IPR008266,IPR011009	GO:0005524,GO:0006468,GO:0004672								1		No	No	No	N/A
OG0000004	198	Accessory	LM232	E4U27_007273-T1												1		No	No	No	N/A
OG0000004	198	Accessory	LM470	E4U28_000404-T1			IPR000719,IPR008266,IPR011009	GO:0005524,GO:0006468,GO:0004672										No	No	No	N/A
OG0000004	198	Accessory	LM470	E4U28_000755-T1			IPR000719,IPR008266,IPR011009	GO:0005524,GO:0006468,GO:0004672										No	No	No	N/A
OG0000004	198	Accessory	LM470	E4U28_000838-T1			IPR008266,IPR011009	GO:0006468,GO:0004672										No	No	No	N/A
OG0000004	198	Accessory	LM470	E4U28_001365-T1			IPR000719,IPR008266,IPR011009	GO:0005524,GO:0006468,GO:0004672								1		No	No	No	N/A
OG0000004	198	Accessory	LM470	E4U28_001968-T1			IPR011009											No	No	No	N/A
OG0000004	198	Accessory	LM470	E4U28_005354-T1			IPR000719,IPR011009	GO:0005524,GO:0006468,GO:0004672								1		No	No	No	N/A
OG0000004	198	Accessory	LM470	E4U28_005357-T1			IPR000719,IPR011009	GO:0005524,GO:0006468,GO:0004672										No	No	No	N/A
OG0000004	198	Accessory	LM470	E4U28_005358-T1			IPR000719,IPR011009	GO:0005524,GO:0006468,GO:0004672								1		No	No	No	N/A
OG0000004	198	Accessory	LM470	E4U28_005736-T1			IPR011009											No	No	No	N/A
OG0000004	198	Accessory	LM470	E4U28_006974-T1			IPR011009											No	No	No	N/A
OG0000004	198	Accessory	LM470	E4U28_007193-T1			IPR000719,IPR011009	GO:0005524,GO:0006468,GO:0004672								1		No	No	No	N/A
OG0000004	198	Accessory	LM470	E4U28_007434-T1			IPR000719,IPR008266,IPR011009	GO:0005524,GO:0006468,GO:0004672								1		No	No	No	N/A
OG0000004	198	Accessory	LM470	E4U28_007435-T1			IPR008266,IPR011009	GO:0006468,GO:0004672										No	No	No	N/A
OG0000004	198	Accessory	LM470	E4U28_007901-T1														No	No	No	N/A
OG0000004	198	Accessory	LM470	E4U28_008574-T1			IPR011009									1		No	No	No	N/A
OG0000004	198	Accessory	LM46	E4U34_000469-T1												1		No	No	No	N/A
OG0000004	198	Accessory	LM46	E4U34_005372-T1														No	No	No	N/A
OG0000004	198	Accessory	LM46	E4U34_006863-T1														No	No	No	N/A
OG0000004	198	Accessory	LM46	E4U34_007886-T1														No	No	No	N/A
OG0000004	198	Accessory	LM223	E4U36_000847-T1			IPR000719,IPR008266,IPR011009	GO:0005524,GO:0006468,GO:0004672										No	No	No	N/A
OG0000004	198	Accessory	LM223	E4U36_000868-T1			IPR000719,IPR008266,IPR011009	GO:0005524,GO:0006468,GO:0004672										No	No	No	N/A
OG0000004	198	Accessory	LM223	E4U36_001655-T1			IPR000719,IPR008266,IPR011009	GO:0005524,GO:0006468,GO:0004672										No	No	No	N/A
OG0000004	198	Accessory	LM223	E4U36_002343-T1			IPR000719,IPR008266,IPR011009	GO:0005524,GO:0006468,GO:0004672								1		No	No	No	N/A
OG0000004	198	Accessory	LM223	E4U36_002344-T1														No	No	No	N/A
OG0000004	198	Accessory	LM223	E4U36_002345-T1			IPR000719,IPR011009	GO:0005524,GO:0006468,GO:0004672										No	No	No	N/A
OG0000004	198	Accessory	LM223	E4U36_002347-T1												1		No	No	No	N/A
OG0000004	198	Accessory	LM223	E4U36_003549-T1			IPR000719,IPR011009	GO:0005524,GO:0006468,GO:0004672										No	No	No	N/A
OG0000004	198	Accessory	LM223	E4U36_003550-T1			IPR000719,IPR008266,IPR011009	GO:0005524,GO:0006468,GO:0004672										No	No	No	N/A
OG0000004	198	Accessory	LM223	E4U36_003555-T1			IPR000719,IPR008266,IPR011009	GO:0005524,GO:0006468,GO:0004672								1		No	No	No	N/A
OG0000004	198	Accessory	LM223	E4U36_003556-T1			IPR000719,IPR011009	GO:0005524,GO:0006468,GO:0004672										No	No	No	N/A
OG0000004	198	Accessory	LM223	E4U36_003558-T1			IPR000719,IPR011009	GO:0005524,GO:0006468,GO:0004672										No	No	No	N/A
OG0000004	198	Accessory	LM223	E4U36_004951-T1			IPR011009									1		No	No	No	N/A
OG0000004	198	Accessory	LM223	E4U36_005670-T1														No	No	No	N/A
OG0000004	198	Accessory	LM223	E4U36_006060-T1												1		No	No	No	N/A
OG0000004	198	Accessory	LM223	E4U36_006061-T1			IPR000719,IPR011009	GO:0005524,GO:0006468,GO:0004672								1		No	No	No	N/A
OG0000004	198	Accessory	LM223	E4U36_006063-T1			IPR000719,IPR011009	GO:0005524,GO:0006468,GO:0004672								1		No	No	No	N/A
OG0000004	198	Accessory	LM223	E4U36_006296-T1			IPR000719,IPR011009	GO:0005524,GO:0006468,GO:0004672								1	2	No	Yes	No	N/A
OG0000004	198	Accessory	LM469	E4U37_000186-T1														No	No	No	N/A
OG0000004	198	Accessory	LM474	E4U38_000611-T1			IPR000719,IPR008266,IPR011009	GO:0005524,GO:0006468,GO:0004672								1		No	No	No	N/A
OG0000004	198	Accessory	LM474	E4U38_001961-T1			IPR000719,IPR008266,IPR011009	GO:0005524,GO:0006468,GO:0004672										No	No	No	N/A
OG0000004	198	Accessory	LM474	E4U38_001963-T1			IPR000719,IPR008266,IPR011009	GO:0005524,GO:0006468,GO:0004672										No	No	No	N/A
OG0000004	198	Accessory	LM474	E4U38_005709-T1			IPR000719,IPR008266,IPR011009	GO:0005524,GO:0006468,GO:0004672										No	No	No	N/A
OG0000004	198	Accessory	LM474	E4U38_005711-T1			IPR008266,IPR000719,IPR011009	GO:0005524,GO:0006468,GO:0004672										No	No	No	N/A
OG0000004	198	Accessory	LM474	E4U38_005713-T1			IPR008266,IPR000719,IPR011009	GO:0005524,GO:0006468,GO:0004672										No	No	No	N/A
OG0000004	198	Accessory	LM474	E4U38_005714-T1			IPR000719,IPR008266,IPR011009	GO:0005524,GO:0006468,GO:0004672								1		No	No	No	N/A
OG0000004	198	Accessory	LM474	E4U38_006101-T1			IPR000719,IPR011009	GO:0005524,GO:0006468,GO:0004672								1		No	No	No	N/A
OG0000004	198	Accessory	LM474	E4U38_006102-T1			IPR000719,IPR008266,IPR011009	GO:0005524,GO:0006468,GO:0004672										No	No	No	N/A
OG0000004	198	Accessory	LM474	E4U38_006200-T1			IPR000719,IPR011009	GO:0005524,GO:0006468,GO:0004672								1		No	No	No	N/A
OG0000004	198	Accessory	LM474	E4U38_006201-T1			IPR000719,IPR011009	GO:0005524,GO:0006468,GO:0004672										No	No	No	N/A
OG0000004	198	Accessory	LM474	E4U38_006203-T1			IPR000719,IPR011009	GO:0005524,GO:0006468,GO:0004672								1		No	No	No	N/A
OG0000004	198	Accessory	LM474	E4U38_006610-T1			IPR011009									1		No	No	No	N/A
OG0000004	198	Accessory	LM474	E4U38_006749-T1			IPR000719,IPR011009	GO:0005524,GO:0006468,GO:0004672										No	No	No	N/A
OG0000004	198	Accessory	LM474	E4U38_007071-T1			IPR011009											No	No	No	N/A
OG0000004	198	Accessory	LM474	E4U38_008458-T1			IPR008266,IPR000719,IPR011009	GO:0005524,GO:0006468,GO:0004672										No	No	No	N/A
OG0000004	198	Accessory	LM474	E4U38_008492-T1												1		No	No	No	N/A
OG0000004	198	Accessory	Clav26	E4U44_008239-T1														No	No	No	N/A
OG0000004	198	Accessory	Clav55	E4U46_000456-T1			IPR000719,IPR011009	GO:0005524,GO:0006468,GO:0004672										No	No	No	N/A
OG0000004	198	Accessory	Clav55	E4U46_000744-T1			IPR008266,IPR011009	GO:0006468,GO:0004672										No	No	No	N/A
OG0000004	198	Accessory	Clav55	E4U46_000784-T1			IPR000719,IPR011009	GO:0005524,GO:0006468,GO:0004672										No	No	No	N/A
OG0000004	198	Accessory	Clav55	E4U46_000785-T1			IPR000719,IPR008266,IPR011009	GO:0005524,GO:0006468,GO:0004672										No	No	No	N/A
OG0000004	198	Accessory	Clav55	E4U46_002516-T1			IPR000719,IPR011009	GO:0005524,GO:0006468,GO:0004672										No	No	No	N/A
OG0000004	198	Accessory	Clav55	E4U46_002517-T1														No	No	No	N/A
OG0000004	198	Accessory	Clav55	E4U46_004372-T1			IPR000719,IPR008266,IPR011009	GO:0005524,GO:0006468,GO:0004672								1		No	No	No	N/A
OG0000004	198	Accessory	Clav55	E4U46_004373-T1			IPR011009											No	No	No	N/A
OG0000004	198	Accessory	Clav55	E4U46_005493-T1			IPR011009									1		No	No	No	N/A
OG0000004	198	Accessory	Clav55	E4U46_006346-T1			IPR000719,IPR008266,IPR011009	GO:0005524,GO:0006468,GO:0004672										No	No	No	N/A
OG0000004	198	Accessory	Clav55	E4U46_006787-T1			IPR000719,IPR011009	GO:0005524,GO:0006468,GO:0004672								1		No	No	No	N/A
OG0000004	198	Accessory	Clav55	E4U46_006788-T1			IPR000719,IPR011009	GO:0005524,GO:0006468,GO:0004672										No	No	No	N/A
OG0000004	198	Accessory	Clav55	E4U46_007455-T1			IPR000719,IPR011009	GO:0005524,GO:0006468,GO:0004672										No	No	No	N/A
OG0000004	198	Accessory	Clav55	E4U46_007457-T1			IPR000719,IPR011009	GO:0005524,GO:0006468,GO:0004672								1		No	No	No	N/A
OG0000004	198	Accessory	Clav55	E4U46_007671-T1			IPR000719,IPR011009	GO:0005524,GO:0006468,GO:0004672								1		No	No	No	N/A
OG0000004	198	Accessory	Clav55	E4U46_008255-T1			IPR011009									1		No	No	No	N/A
OG0000004	198	Accessory	LM5	E4U48_000316-T1			IPR008266,IPR000719,IPR011009	GO:0005524,GO:0006468,GO:0004672										No	No	No	N/A
OG0000004	198	Accessory	LM5	E4U48_004075-T1			IPR000719,IPR008266,IPR011009	GO:0005524,GO:0006468,GO:0004672								1		No	No	No	N/A
OG0000004	198	Accessory	LM5	E4U48_004076-T1			IPR000719,IPR008266,IPR011009	GO:0005524,GO:0006468,GO:0004672								1		No	No	No	N/A
OG0000004	198	Accessory	LM5	E4U48_004077-T1			IPR000719,IPR011009	GO:0005524,GO:0006468,GO:0004672										No	No	No	N/A
OG0000004	198	Accessory	LM5	E4U48_004079-T1			IPR000719,IPR011009	GO:0005524,GO:0006468,GO:0004672								1		No	No	No	N/A
OG0000004	198	Accessory	LM5	E4U48_004080-T1			IPR000719,IPR011009	GO:0005524,GO:0006468,GO:0004672										No	No	No	N/A
OG0000004	198	Accessory	LM5	E4U48_004081-T1			IPR000719,IPR011009	GO:0005524,GO:0006468,GO:0004672								1		No	No	No	N/A
OG0000004	198	Accessory	LM5	E4U48_004643-T1			IPR011009									1		No	No	No	N/A
OG0000004	198	Accessory	LM5	E4U48_005035-T1			IPR000719,IPR011009	GO:0005524,GO:0006468,GO:0004672										No	No	No	N/A
OG0000004	198	Accessory	LM5	E4U48_005911-T1			IPR000719,IPR008266,IPR011009	GO:0005524,GO:0006468,GO:0004672								1		No	No	No	N/A
OG0000004	198	Accessory	LM5	E4U48_005912-T1			IPR008266,IPR011009	GO:0006468,GO:0004672										No	No	No	N/A
OG0000004	198	Accessory	LM5	E4U48_005914-T1			IPR000719,IPR011009	GO:0005524,GO:0006468,GO:0004672										No	No	No	N/A
OG0000004	198	Accessory	LM5	E4U48_005916-T1			IPR008266,IPR011009	GO:0006468,GO:0004672							Secreted			No	No	No	N/A
OG0000004	198	Accessory	LM5	E4U48_006376-T1			IPR000719,IPR011009	GO:0005524,GO:0006468,GO:0004672								1	2	No	Yes	No	N/A
OG0000004	198	Accessory	LM5	E4U48_006409-T1			IPR000719,IPR008266,IPR011009	GO:0005524,GO:0006468,GO:0004672										No	No	No	N/A
OG0000004	198	Accessory	LM5	E4U48_006412-T1			IPR000719,IPR008266,IPR011009	GO:0005524,GO:0006468,GO:0004672										No	No	No	N/A
OG0000004	198	Accessory	LM14	E4U49_000345-T1														No	No	No	N/A
OG0000004	198	Accessory	LM14	E4U49_000409-T1			IPR000719,IPR008266,IPR011009	GO:0005524,GO:0006468,GO:0004672										No	No	No	N/A
OG0000004	198	Accessory	LM14	E4U49_001953-T1			IPR011009									1		No	No	No	N/A
OG0000004	198	Accessory	LM14	E4U49_002394-T1			IPR000719,IPR008266,IPR011009	GO:0005524,GO:0006468,GO:0004672										No	No	No	N/A
OG0000004	198	Accessory	LM14	E4U49_003275-T1			IPR000719,IPR008266,IPR011009	GO:0005524,GO:0006468,GO:0004672										No	No	No	N/A
OG0000004	198	Accessory	LM14	E4U49_003277-T1			IPR000719,IPR011009	GO:0005524,GO:0006468,GO:0004672										No	No	No	N/A
OG0000004	198	Accessory	LM14	E4U49_003279-T1			IPR008266,IPR011009	GO:0006468,GO:0004672										No	No	No	N/A
OG0000004	198	Accessory	LM14	E4U49_003280-T1			IPR000719,IPR008266,IPR011009	GO:0005524,GO:0006468,GO:0004672								1		No	No	No	N/A
OG0000004	198	Accessory	LM14	E4U49_005659-T1												1		No	No	No	N/A
OG0000004	198	Accessory	LM14	E4U49_006219-T1			IPR000719,IPR011009	GO:0005524,GO:0006468,GO:0004672								2		No	No	No	N/A
OG0000004	198	Accessory	LM14	E4U49_006221-T1			IPR000719,IPR011009	GO:0005524,GO:0006468,GO:0004672										No	No	No	N/A
OG0000004	198	Accessory	LM14	E4U49_006303-T1			IPR008266,IPR000719,IPR011009	GO:0005524,GO:0006468,GO:0004672										No	No	No	N/A
OG0000004	198	Accessory	LM14	E4U49_006304-T1			IPR000719,IPR008266,IPR011009	GO:0005524,GO:0006468,GO:0004672								1		No	No	No	N/A
OG0000004	198	Accessory	LM14	E4U49_006958-T1														No	No	No	N/A
OG0000004	198	Accessory	LM14	E4U49_006959-T1			IPR011009									1		No	No	No	N/A
OG0000004	198	Accessory	LM14	E4U49_006961-T1			IPR011009											No	No	No	N/A
OG0000004	198	Accessory	LM14	E4U49_007324-T1			IPR000719,IPR008266,IPR011009	GO:0005524,GO:0006468,GO:0004672										No	No	No	N/A
OG0000004	198	Accessory	LM14	E4U49_007755-T1														No	No	No	N/A
OG0000004	198	Accessory	LM14	E4U49_007979-T1			IPR000719,IPR011009	GO:0005524,GO:0006468,GO:0004672								1		No	No	No	N/A
OG0000005	194	Accessory	20.1	CCE29211.1		PF00069	IPR000719,IPR017441,IPR011009	GO:0005524,GO:0006468,GO:0004672										No	No	No	N/A
OG0000005	194	Accessory	20.1	CCE29213.1		PF00069	IPR000719,IPR017441,IPR011009	GO:0005524,GO:0006468,GO:0004672										No	No	No	N/A
OG0000005	194	Accessory	20.1	CCE29214.1		PF00069	IPR000719,IPR011009	GO:0005524,GO:0006468,GO:0004672										No	No	No	N/A
OG0000005	194	Accessory	20.1	CCE29217.1		PF00069	IPR000719,IPR011009	GO:0005524,GO:0006468,GO:0004672										No	No	No	N/A
OG0000005	194	Accessory	20.1	CCE29219.1			IPR017441,IPR011009	GO:0005524										No	No	No	N/A
OG0000005	194	Accessory	20.1	CCE29226.1		PF00069	IPR000719,IPR017441,IPR011009	GO:0005524,GO:0006468,GO:0004672										No	No	No	N/A
OG0000005	194	Accessory	20.1	CCE29227.1		PF00069	IPR000719,IPR017441,IPR011009	GO:0005524,GO:0006468,GO:0004672										No	No	No	N/A
OG0000005	194	Accessory	20.1	CCE30540.1		PF00069	IPR000719,IPR017441,IPR011009	GO:0005524,GO:0006468,GO:0004672										No	No	No	N/A
OG0000005	194	Accessory	20.1	CCE30543.1		PF00069	IPR000719,IPR017441,IPR011009	GO:0005524,GO:0006468,GO:0004672										No	No	No	N/A
OG0000005	194	Accessory	20.1	CCE30544.1		PF00069	IPR000719,IPR017441,IPR011009	GO:0005524,GO:0006468,GO:0004672										No	No	No	N/A
OG0000005	194	Accessory	20.1	CCE30545.1		PF00069	IPR000719,IPR017441,IPR011009	GO:0005524,GO:0006468,GO:0004672										No	No	No	N/A
OG0000005	194	Accessory	20.1	CCE30556.1		PF00069	IPR000719,IPR017441,IPR011009	GO:0005524,GO:0006468,GO:0004672										No	No	No	N/A
OG0000005	194	Accessory	20.1	CCE30557.1		PF00069	IPR000719,IPR011009	GO:0005524,GO:0006468,GO:0004672										No	No	No	N/A
OG0000005	194	Accessory	20.1	CCE30562.1			IPR000719,IPR017441,IPR011009	GO:0005524,GO:0006468,GO:0004672										No	No	No	N/A
OG0000005	194	Accessory	20.1	CCE30564.1			IPR000719,IPR017441,IPR011009	GO:0005524,GO:0006468,GO:0004672										No	No	No	N/A
OG0000005	194	Accessory	20.1	CCE30565.1		PF00069	IPR000719,IPR017441,IPR011009	GO:0005524,GO:0006468,GO:0004672										No	No	No	N/A
OG0000005	194	Accessory	20.1	CCE31548.1		PF00069	IPR000719,IPR011009	GO:0005524,GO:0006468,GO:0004672							Secreted			No	No	No	N/A
OG0000005	194	Accessory	20.1	CCE35377.1			IPR000719,IPR017441,IPR011009	GO:0005524,GO:0006468,GO:0004672										No	No	No	N/A
OG0000005	194	Accessory	LM207	E4U10_000345-T1		PF00069	IPR000719,IPR011009	GO:0005524,GO:0006468,GO:0004672										No	No	No	N/A
OG0000005	194	Accessory	LM207	E4U10_002118-T1			IPR017441,IPR011009	GO:0005524										No	No	No	N/A
OG0000005	194	Accessory	LM207	E4U10_005261-T1		PF00069	IPR000719,IPR017441,IPR011009	GO:0005524,GO:0006468,GO:0004672										No	No	No	N/A
OG0000005	194	Accessory	LM207	E4U10_005262-T1		PF00069,PF07714	IPR000719,IPR017441,IPR011009	GO:0005524,GO:0006468,GO:0004672										No	No	No	N/A
OG0000005	194	Accessory	LM207	E4U10_005853-T1		PF00069	IPR000719,IPR017441,IPR011009	GO:0005524,GO:0006468,GO:0004672										No	No	No	N/A
OG0000005	194	Accessory	LM207	E4U10_006627-T1			IPR000719,IPR017441,IPR011009	GO:0005524,GO:0006468,GO:0004672										No	No	No	N/A
OG0000005	194	Accessory	LM207	E4U10_006630-T1		PF00069	IPR000719,IPR017441,IPR011009	GO:0005524,GO:0006468,GO:0004672										No	No	No	N/A
OG0000005	194	Accessory	LM207	E4U10_006671-T1		PF00069	IPR000719,IPR011009	GO:0005524,GO:0006468,GO:0004672										No	No	No	N/A
OG0000005	194	Accessory	LM207	E4U10_006672-T1		PF00069	IPR000719,IPR017441,IPR011009	GO:0005524,GO:0006468,GO:0004672										No	No	No	N/A
OG0000005	194	Accessory	LM207	E4U10_007176-T1		PF00069	IPR000719,IPR017441,IPR011009	GO:0005524,GO:0006468,GO:0004672										No	No	No	N/A
OG0000005	194	Accessory	LM207	E4U10_007177-T1		PF00069	IPR000719,IPR017441,IPR011009	GO:0005524,GO:0006468,GO:0004672										No	No	No	N/A
OG0000005	194	Accessory	LM207	E4U10_007180-T1		PF00069	IPR000719,IPR017441,IPR011009	GO:0005524,GO:0006468,GO:0004672										No	No	No	N/A
OG0000005	194	Accessory	LM207	E4U10_007913-T1		PF00069	IPR000719,IPR017441,IPR011009	GO:0005524,GO:0006468,GO:0004672										No	No	No	N/A
OG0000005	194	Accessory	LM207	E4U10_007916-T1		PF00069	IPR000719,IPR017441,IPR011009	GO:0005524,GO:0006468,GO:0004672										No	No	No	N/A
OG0000005	194	Accessory	LM207	E4U10_007917-T1		PF00069,PF07714	IPR000719,IPR017441,IPR011009	GO:0005524,GO:0006468,GO:0004672										No	No	No	N/A
OG0000005	194	Accessory	LM207	E4U10_008434-T1		PF00069,PF07714	IPR000719,IPR011009	GO:0005524,GO:0006468,GO:0004672										No	No	No	N/A
OG0000005	194	Accessory	LM582	E4U12_000160-T1		PF00069	IPR000719,IPR017441,IPR011009	GO:0005524,GO:0006468,GO:0004672										No	No	No	N/A
OG0000005	194	Accessory	LM582	E4U12_000228-T1		PF00069	IPR000719,IPR017441,IPR011009	GO:0005524,GO:0006468,GO:0004672										No	No	No	N/A
OG0000005	194	Accessory	LM582	E4U12_001258-T1		PF00069	IPR000719,IPR017441,IPR011009	GO:0005524,GO:0006468,GO:0004672										No	No	No	N/A
OG0000005	194	Accessory	LM582	E4U12_003830-T1		PF00069	IPR000719,IPR017441,IPR011009	GO:0005524,GO:0006468,GO:0004672										No	No	No	N/A
OG0000005	194	Accessory	LM582	E4U12_003831-T1		PF00069,PF07714	IPR000719,IPR017441,IPR011009	GO:0005524,GO:0006468,GO:0004672										No	No	No	N/A
OG0000005	194	Accessory	LM582	E4U12_003835-T1			IPR011009											No	No	No	N/A
OG0000005	194	Accessory	LM582	E4U12_004870-T1		PF00069	IPR000719,IPR017441,IPR011009	GO:0005524,GO:0006468,GO:0004672										No	No	No	N/A
OG0000005	194	Accessory	LM582	E4U12_006172-T1		PF00069	IPR000719,IPR017441,IPR011009	GO:0005524,GO:0006468,GO:0004672										No	No	No	N/A
OG0000005	194	Accessory	LM582	E4U12_006568-T1		PF00069	IPR000719,IPR017441,IPR011009	GO:0005524,GO:0006468,GO:0004672										No	No	No	N/A
OG0000005	194	Accessory	LM582	E4U12_006569-T1		PF00069	IPR000719,IPR017441,IPR011009	GO:0005524,GO:0006468,GO:0004672										No	No	No	N/A
OG0000005	194	Accessory	LM582	E4U12_007591-T1		PF00069	IPR000719,IPR017441,IPR011009	GO:0005524,GO:0006468,GO:0004672										No	No	No	N/A
OG0000005	194	Accessory	LM582	E4U12_007592-T1		PF00069	IPR000719,IPR011009	GO:0005524,GO:0006468,GO:0004672										No	No	No	N/A
OG0000005	194	Accessory	LM582	E4U12_007724-T1		PF00069,PF07714	IPR000719,IPR011009	GO:0005524,GO:0006468,GO:0004672										No	No	No	N/A
OG0000005	194	Accessory	LM582	E4U12_007977-T1		PF00069	IPR000719,IPR011009	GO:0005524,GO:0006468,GO:0004672										No	No	No	N/A
OG0000005	194	Accessory	LM582	E4U12_008296-T1		PF00069	IPR000719,IPR017441,IPR011009	GO:0005524,GO:0006468,GO:0004672										No	No	No	N/A
OG0000005	194	Accessory	LM582	E4U12_008363-T1			IPR017441,IPR000719,IPR011009	GO:0005524,GO:0006468,GO:0004672										No	No	No	N/A
OG0000005	194	Accessory	LM582	E4U12_008364-T1			IPR000719,IPR017441,IPR011009	GO:0005524,GO:0006468,GO:0004672										No	No	No	N/A
OG0000005	194	Accessory	LM28	E4U23_003725-T1			IPR017441,IPR000719,IPR011009	GO:0005524,GO:0006468,GO:0004672										No	No	No	N/A
OG0000005	194	Accessory	LM28	E4U23_003727-T1		PF00069	IPR000719,IPR017441,IPR011009	GO:0005524,GO:0006468,GO:0004672										No	No	No	N/A
OG0000005	194	Accessory	LM28	E4U23_003728-T1		PF00069	IPR000719,IPR017441,IPR011009	GO:0005524,GO:0006468,GO:0004672										No	No	No	N/A
OG0000005	194	Accessory	LM28	E4U23_003729-T1		PF00069	IPR000719,IPR017441,IPR011009	GO:0005524,GO:0006468,GO:0004672										No	No	No	N/A
OG0000005	194	Accessory	LM28	E4U23_003732-T1		PF00069	IPR000719,IPR017441,IPR011009	GO:0005524,GO:0006468,GO:0004672										No	No	No	N/A
OG0000005	194	Accessory	LM28	E4U23_004222-T1		PF00069	IPR000719,IPR017441,IPR011009	GO:0005524,GO:0006468,GO:0004672										No	No	No	N/A
OG0000005	194	Accessory	LM28	E4U23_004833-T1		PF00069	IPR000719,IPR017441,IPR011009	GO:0005524,GO:0006468,GO:0004672										No	No	No	N/A
OG0000005	194	Accessory	LM28	E4U23_004836-T1		PF00069,PF07714	IPR000719,IPR011009	GO:0005524,GO:0006468,GO:0004672										No	No	No	N/A
OG0000005	194	Accessory	LM28	E4U23_004838-T1		PF00069	IPR000719,IPR017441,IPR011009	GO:0005524,GO:0006468,GO:0004672										No	No	No	N/A
OG0000005	194	Accessory	LM28	E4U23_005278-T1		PF00069	IPR000719,IPR017441,IPR011009	GO:0005524,GO:0006468,GO:0004672										No	No	No	N/A
OG0000005	194	Accessory	LM28	E4U23_006437-T1		PF00069	IPR000719,IPR017441,IPR011009	GO:0005524,GO:0006468,GO:0004672										No	No	No	N/A
OG0000005	194	Accessory	LM28	E4U23_006438-T1		PF00069,PF07714	IPR000719,IPR017441,IPR011009	GO:0005524,GO:0006468,GO:0004672										No	No	No	N/A
OG0000005	194	Accessory	LM28	E4U23_006490-T1														No	No	No	N/A
OG0000005	194	Accessory	LM28	E4U23_006491-T1			IPR017441,IPR011009	GO:0005524										No	No	No	N/A
OG0000005	194	Accessory	LM28	E4U23_006767-T1		PF00069	IPR000719,IPR017441,IPR011009	GO:0005524,GO:0006468,GO:0004672										No	No	No	N/A
OG0000005	194	Accessory	LM28	E4U23_006768-T1		PF00069	IPR000719,IPR011009	GO:0005524,GO:0006468,GO:0004672										No	No	No	N/A
OG0000005	194	Accessory	LM28	E4U23_006782-T1			IPR017441,IPR011009	GO:0005524										No	No	No	N/A
OG0000005	194	Accessory	LM28	E4U23_006783-T1		PF00069,PF07714	IPR000719,IPR017441,IPR011009	GO:0005524,GO:0006468,GO:0004672										No	No	No	N/A
OG0000005	194	Accessory	LM28	E4U23_008691-T1			IPR000719,IPR017441,IPR011009	GO:0005524,GO:0006468,GO:0004672										No	No	No	N/A
OG0000005	194	Accessory	LM30	E4U24_000145-T1			IPR000719,IPR011009	GO:0005524,GO:0006468,GO:0004672										No	No	No	N/A
OG0000005	194	Accessory	LM30	E4U24_004839-T1		PF00069	IPR000719,IPR017441,IPR011009	GO:0005524,GO:0006468,GO:0004672										No	No	No	N/A
OG0000005	194	Accessory	LM30	E4U24_004841-T1		PF00069,PF07714	IPR000719,IPR017441,IPR011009	GO:0005524,GO:0006468,GO:0004672										No	No	No	N/A
OG0000005	194	Accessory	LM30	E4U24_005795-T1		PF00069	IPR000719,IPR017441,IPR011009	GO:0005524,GO:0006468,GO:0004672										No	No	No	N/A
OG0000005	194	Accessory	LM30	E4U24_006381-T1		PF00069	IPR000719,IPR017441,IPR011009	GO:0005524,GO:0006468,GO:0004672										No	No	No	N/A
OG0000005	194	Accessory	LM30	E4U24_006382-T1			IPR017441,IPR011009	GO:0005524										No	No	No	N/A
OG0000005	194	Accessory	LM30	E4U24_006386-T1		PF00069	IPR000719,IPR017441,IPR011009	GO:0005524,GO:0006468,GO:0004672										No	No	No	N/A
OG0000005	194	Accessory	LM30	E4U24_006466-T1		PF00069	IPR000719,IPR017441,IPR011009	GO:0005524,GO:0006468,GO:0004672										No	No	No	N/A
OG0000005	194	Accessory	LM30	E4U24_006467-T1		PF00069	IPR000719,IPR011009	GO:0005524,GO:0006468,GO:0004672										No	No	No	N/A
OG0000005	194	Accessory	LM30	E4U24_006532-T1		PF00069,PF07714	IPR000719,IPR011009	GO:0005524,GO:0006468,GO:0004672										No	No	No	N/A
OG0000005	194	Accessory	LM30	E4U24_006537-T1		PF00069	IPR000719,IPR017441,IPR011009	GO:0005524,GO:0006468,GO:0004672										No	No	No	N/A
OG0000005	194	Accessory	LM30	E4U24_007576-T1		PF00069	IPR000719,IPR017441,IPR011009	GO:0005524,GO:0006468,GO:0004672										No	No	No	N/A
OG0000005	194	Accessory	LM30	E4U24_007604-T1		PF00069	IPR000719,IPR017441,IPR011009	GO:0005524,GO:0006468,GO:0004672										No	No	No	N/A
OG0000005	194	Accessory	LM30	E4U24_007914-T1		PF00069	IPR000719,IPR017441,IPR011009	GO:0005524,GO:0006468,GO:0004672										No	No	No	N/A
OG0000005	194	Accessory	LM30	E4U24_007915-T1		PF00069,PF07714	IPR000719,IPR017441,IPR011009	GO:0005524,GO:0006468,GO:0004672										No	No	No	N/A
OG0000005	194	Accessory	LM30	E4U24_008320-T1			IPR017441,IPR011009	GO:0005524										No	No	No	N/A
OG0000005	194	Accessory	LM30	E4U24_008321-T1			IPR000719,IPR017441,IPR011009	GO:0005524,GO:0006468,GO:0004672										No	No	No	N/A
OG0000005	194	Accessory	LM30	E4U24_008323-T1			IPR000719,IPR017441,IPR011009	GO:0005524,GO:0006468,GO:0004672										No	No	No	N/A
OG0000005	194	Accessory	LM30	E4U24_008324-T1		PF00069	IPR000719,IPR017441,IPR011009	GO:0005524,GO:0006468,GO:0004672										No	No	No	N/A
OG0000005	194	Accessory	LM232	E4U27_000524-T1		PF00069	IPR000719,IPR017441,IPR011009	GO:0005524,GO:0006468,GO:0004672										No	No	No	N/A
OG0000005	194	Accessory	LM232	E4U27_002050-T1		PF00069	IPR000719,IPR017441,IPR011009	GO:0005524,GO:0006468,GO:0004672										No	No	No	N/A
OG0000005	194	Accessory	LM232	E4U27_002051-T1			IPR011009											No	No	No	N/A
OG0000005	194	Accessory	LM232	E4U27_002053-T1		PF00069,PF07714	IPR000719,IPR011009	GO:0005524,GO:0006468,GO:0004672										No	No	No	N/A
OG0000005	194	Accessory	LM232	E4U27_002057-T1		PF00069,PF07714	IPR000719,IPR017441,IPR011009	GO:0005524,GO:0006468,GO:0004672										No	No	No	N/A
OG0000005	194	Accessory	LM232	E4U27_003395-T1		PF00069	IPR000719,IPR017441,IPR011009	GO:0005524,GO:0006468,GO:0004672										No	No	No	N/A
OG0000005	194	Accessory	LM232	E4U27_003396-T1		PF00069,PF07714	IPR000719,IPR017441,IPR011009	GO:0005524,GO:0006468,GO:0004672										No	No	No	N/A
OG0000005	194	Accessory	LM232	E4U27_003401-T1			IPR000719,IPR017441,IPR011009	GO:0005524,GO:0006468,GO:0004672										No	No	No	N/A
OG0000005	194	Accessory	LM232	E4U27_005975-T1		PF00069	IPR000719,IPR017441,IPR011009	GO:0005524,GO:0006468,GO:0004672										No	No	No	N/A
OG0000005	194	Accessory	LM232	E4U27_005979-T1		PF00069	IPR000719,IPR017441,IPR011009	GO:0005524,GO:0006468,GO:0004672										No	No	No	N/A
OG0000005	194	Accessory	LM232	E4U27_005980-T1		PF00069	IPR000719,IPR017441,IPR011009	GO:0005524,GO:0006468,GO:0004672										No	No	No	N/A
OG0000005	194	Accessory	LM232	E4U27_005981-T1		PF00069	IPR000719,IPR017441,IPR011009	GO:0005524,GO:0006468,GO:0004672										No	No	No	N/A
OG0000005	194	Accessory	LM232	E4U27_006595-T1		PF00069	IPR000719,IPR011009	GO:0005524,GO:0006468,GO:0004672										No	No	No	N/A
OG0000005	194	Accessory	LM232	E4U27_006596-T1			IPR017441,IPR011009	GO:0005524										No	No	No	N/A
OG0000005	194	Accessory	LM232	E4U27_006942-T1		PF00069	IPR000719,IPR017441,IPR011009	GO:0005524,GO:0006468,GO:0004672										No	No	No	N/A
OG0000005	194	Accessory	LM232	E4U27_007218-T1		PF00069	IPR000719,IPR011009	GO:0005524,GO:0006468,GO:0004672										No	No	No	N/A
OG0000005	194	Accessory	LM232	E4U27_007219-T1		PF00069	IPR000719,IPR017441,IPR011009	GO:0005524,GO:0006468,GO:0004672										No	No	No	N/A
OG0000005	194	Accessory	LM46	E4U34_000116-T1		PF00069	IPR000719,IPR017441,IPR011009	GO:0005524,GO:0006468,GO:0004672										No	No	No	N/A
OG0000005	194	Accessory	LM46	E4U34_000132-T1		PF00069	IPR000719,IPR011009	GO:0005524,GO:0006468,GO:0004672										No	No	No	N/A
OG0000005	194	Accessory	LM46	E4U34_000207-T1														No	No	No	N/A
OG0000005	194	Accessory	LM46	E4U34_000208-T1		PF00069	IPR000719,IPR017441,IPR011009	GO:0005524,GO:0006468,GO:0004672										No	No	No	N/A
OG0000005	194	Accessory	LM46	E4U34_000292-T1			IPR000719,IPR017441,IPR011009	GO:0005524,GO:0006468,GO:0004672										No	No	No	N/A
OG0000005	194	Accessory	LM46	E4U34_000293-T1			IPR017441,IPR011009	GO:0005524										No	No	No	N/A
OG0000005	194	Accessory	LM46	E4U34_000295-T1		PF00069	IPR000719,IPR017441,IPR011009	GO:0005524,GO:0006468,GO:0004672										No	No	No	N/A
OG0000005	194	Accessory	LM46	E4U34_000501-T1			IPR011009											No	No	No	N/A
OG0000005	194	Accessory	LM46	E4U34_004516-T1			IPR017441,IPR011009	GO:0005524										No	No	No	N/A
OG0000005	194	Accessory	LM46	E4U34_004517-T1		PF00069	IPR000719,IPR017441,IPR011009	GO:0005524,GO:0006468,GO:0004672										No	No	No	N/A
OG0000005	194	Accessory	LM46	E4U34_004518-T1		PF00069,PF07714	IPR000719,IPR017441,IPR011009	GO:0005524,GO:0006468,GO:0004672										No	No	No	N/A
OG0000005	194	Accessory	LM46	E4U34_004614-T1		PF00069	IPR000719,IPR017441,IPR011009	GO:0005524,GO:0006468,GO:0004672										No	No	No	N/A
OG0000005	194	Accessory	LM46	E4U34_004617-T1		PF00069	IPR000719,IPR017441,IPR011009	GO:0005524,GO:0006468,GO:0004672										No	No	No	N/A
OG0000005	194	Accessory	LM46	E4U34_005151-T1			IPR017441,IPR011009	GO:0005524										No	No	No	N/A
OG0000005	194	Accessory	LM46	E4U34_005567-T1		PF00069	IPR000719,IPR017441,IPR011009	GO:0005524,GO:0006468,GO:0004672										No	No	No	N/A
OG0000005	194	Accessory	LM46	E4U34_007076-T1		PF00069,PF07714	IPR000719,IPR011009	GO:0005524,GO:0006468,GO:0004672										No	No	No	N/A
OG0000005	194	Accessory	LM46	E4U34_007706-T1		PF00069,PF07714	IPR000719,IPR017441,IPR011009	GO:0005524,GO:0006468,GO:0004672										No	No	No	N/A
OG0000005	194	Accessory	LM46	E4U34_008264-T1			IPR000719,IPR017441,IPR011009	GO:0005524,GO:0006468,GO:0004672										No	No	No	N/A
OG0000005	194	Accessory	LM60	E4U35_002978-T1		PF00069	IPR000719,IPR017441,IPR011009	GO:0005524,GO:0006468,GO:0004672										No	No	No	N/A
OG0000005	194	Accessory	LM60	E4U35_004609-T1		PF00069	IPR000719,IPR017441,IPR011009	GO:0005524,GO:0006468,GO:0004672										No	No	No	N/A
OG0000005	194	Accessory	LM60	E4U35_004610-T1		PF00069	IPR000719,IPR017441,IPR011009	GO:0005524,GO:0006468,GO:0004672										No	No	No	N/A
OG0000005	194	Accessory	LM60	E4U35_004611-T1		PF00069	IPR000719,IPR017441,IPR011009	GO:0005524,GO:0006468,GO:0004672										No	No	No	N/A
OG0000005	194	Accessory	LM60	E4U35_004613-T1		PF00069	IPR000719,IPR017441,IPR011009	GO:0005524,GO:0006468,GO:0004672										No	No	No	N/A
OG0000005	194	Accessory	LM60	E4U35_005386-T1		PF00069,PF07714	IPR000719,IPR017441,IPR011009	GO:0005524,GO:0006468,GO:0004672										No	No	No	N/A
OG0000005	194	Accessory	LM60	E4U35_005387-T1		PF00069,PF07714	IPR000719,IPR011009	GO:0005524,GO:0006468,GO:0004672										No	No	No	N/A
OG0000005	194	Accessory	LM60	E4U35_005391-T1		PF00069,PF07714	IPR000719,IPR017441,IPR011009	GO:0005524,GO:0006468,GO:0004672										No	No	No	N/A
OG0000005	194	Accessory	LM60	E4U35_005402-T1			IPR011009											No	No	No	N/A
OG0000005	194	Accessory	LM60	E4U35_005404-T1		PF00069	IPR000719,IPR017441,IPR011009	GO:0005524,GO:0006468,GO:0004672										No	No	No	N/A
OG0000005	194	Accessory	LM60	E4U35_006614-T1		PF00069,PF07714	IPR000719,IPR017441,IPR011009	GO:0005524,GO:0006468,GO:0004672										No	No	No	N/A
OG0000005	194	Accessory	LM60	E4U35_006615-T1		PF00069	IPR000719,IPR017441,IPR011009	GO:0005524,GO:0006468,GO:0004672										No	No	No	N/A
OG0000005	194	Accessory	LM60	E4U35_007486-T1		PF00069	IPR000719,IPR017441,IPR011009	GO:0005524,GO:0006468,GO:0004672										No	No	No	N/A
OG0000005	194	Accessory	LM60	E4U35_008226-T1			IPR000719,IPR017441,IPR011009	GO:0005524,GO:0006468,GO:0004672										No	No	No	N/A
OG0000005	194	Accessory	LM60	E4U35_008255-T1		PF00069	IPR000719,IPR011009	GO:0005524,GO:0006468,GO:0004672										No	No	No	N/A
OG0000005	194	Accessory	LM4	E4U47_006576-T1														No	No	No	N/A
OG0000005	194	Accessory	LM5	E4U48_005582-T1			IPR000719,IPR017441,IPR011009	GO:0005524,GO:0006468,GO:0004672										No	No	No	N/A
OG0000005	194	Accessory	LM5	E4U48_005713-T1		PF00069	IPR000719,IPR017441,IPR011009	GO:0005524,GO:0006468,GO:0004672										No	No	No	N/A
OG0000005	194	Accessory	LM5	E4U48_005714-T1		PF00069	IPR000719,IPR017441,IPR011009	GO:0005524,GO:0006468,GO:0004672										No	No	No	N/A
OG0000005	194	Accessory	LM5	E4U48_005715-T1		PF00069	IPR000719,IPR017441,IPR011009	GO:0005524,GO:0006468,GO:0004672										No	No	No	N/A
OG0000005	194	Accessory	LM5	E4U48_006441-T1		PF00069	IPR000719,IPR011009	GO:0005524,GO:0006468,GO:0004672										No	No	No	N/A
OG0000005	194	Accessory	LM5	E4U48_006685-T1		PF00069	IPR000719,IPR017441,IPR011009	GO:0005524,GO:0006468,GO:0004672										No	No	No	N/A
OG0000005	194	Accessory	LM5	E4U48_006780-T1		PF00069,PF07714	IPR000719,IPR011009	GO:0005524,GO:0006468,GO:0004672										No	No	No	N/A
OG0000005	194	Accessory	LM5	E4U48_006781-T1		PF00069	IPR000719,IPR017441,IPR011009	GO:0005524,GO:0006468,GO:0004672										No	No	No	N/A
OG0000005	194	Accessory	LM5	E4U48_007151-T1		PF00069	IPR000719,IPR017441,IPR011009	GO:0005524,GO:0006468,GO:0004672										No	No	No	N/A
OG0000005	194	Accessory	LM5	E4U48_007161-T1			IPR000719,IPR017441,IPR011009	GO:0005524,GO:0006468,GO:0004672										No	No	No	N/A
OG0000005	194	Accessory	LM5	E4U48_007608-T1		PF00069	IPR000719,IPR011009	GO:0005524,GO:0006468,GO:0004672										No	No	No	N/A
OG0000005	194	Accessory	LM5	E4U48_007652-T1		PF00069	IPR000719,IPR017441,IPR011009	GO:0005524,GO:0006468,GO:0004672										No	No	No	N/A
OG0000005	194	Accessory	LM5	E4U48_007653-T1		PF00069,PF07714	IPR000719,IPR017441,IPR011009	GO:0005524,GO:0006468,GO:0004672										No	No	No	N/A
OG0000005	194	Accessory	LM5	E4U48_007903-T1		PF00069	IPR000719,IPR017441,IPR011009	GO:0005524,GO:0006468,GO:0004672										No	No	No	N/A
OG0000005	194	Accessory	LM5	E4U48_007908-T1		PF00069	IPR000719,IPR017441,IPR011009	GO:0005524,GO:0006468,GO:0004672										No	No	No	N/A
OG0000005	194	Accessory	LM5	E4U48_008349-T1		PF00069	IPR000719,IPR017441,IPR011009	GO:0005524,GO:0006468,GO:0004672										No	No	No	N/A
OG0000005	194	Accessory	LM5	E4U48_008384-T1			IPR011009											No	No	No	N/A
OG0000005	194	Accessory	LM5	E4U48_008385-T1			IPR017441,IPR011009	GO:0005524										No	No	No	N/A
OG0000005	194	Accessory	LM14	E4U49_000348-T1			IPR000719,IPR011009	GO:0005524,GO:0006468,GO:0004672										No	No	No	N/A
OG0000005	194	Accessory	LM14	E4U49_000395-T1			IPR017441,IPR000719,IPR011009	GO:0005524,GO:0006468,GO:0004672										No	No	No	N/A
OG0000005	194	Accessory	LM14	E4U49_000396-T1		PF00069	IPR000719,IPR011009	GO:0005524,GO:0006468,GO:0004672										No	No	No	N/A
OG0000005	194	Accessory	LM14	E4U49_003869-T1														No	No	No	N/A
OG0000005	194	Accessory	LM14	E4U49_005083-T1		PF00069	IPR000719,IPR017441,IPR011009	GO:0005524,GO:0006468,GO:0004672										No	No	No	N/A
OG0000005	194	Accessory	LM14	E4U49_005084-T1			IPR000719,IPR017441,IPR011009	GO:0005524,GO:0006468,GO:0004672										No	No	No	N/A
OG0000005	194	Accessory	LM14	E4U49_005088-T1		PF00069	IPR000719,IPR017441,IPR011009	GO:0005524,GO:0006468,GO:0004672										No	No	No	N/A
OG0000005	194	Accessory	LM14	E4U49_005183-T1		PF00069	IPR000719,IPR017441,IPR011009	GO:0005524,GO:0006468,GO:0004672										No	No	No	N/A
OG0000005	194	Accessory	LM14	E4U49_005212-T1			IPR017441,IPR011009	GO:0005524										No	No	No	N/A
OG0000005	194	Accessory	LM14	E4U49_005216-T1			IPR017441,IPR000719,IPR011009	GO:0005524,GO:0006468,GO:0004672										No	No	No	N/A
OG0000005	194	Accessory	LM14	E4U49_006021-T1		PF00069	IPR000719,IPR017441,IPR011009	GO:0005524,GO:0006468,GO:0004672										No	No	No	N/A
OG0000005	194	Accessory	LM14	E4U49_006026-T1		PF00069,PF07714	IPR000719,IPR011009	GO:0005524,GO:0006468,GO:0004672										No	No	No	N/A
OG0000005	194	Accessory	LM14	E4U49_006717-T1		PF00069	IPR000719,IPR017441,IPR011009	GO:0005524,GO:0006468,GO:0004672										No	No	No	N/A
OG0000005	194	Accessory	LM14	E4U49_006755-T1		PF00069	IPR000719,IPR017441,IPR011009	GO:0005524,GO:0006468,GO:0004672										No	No	No	N/A
OG0000005	194	Accessory	LM14	E4U49_006810-T1		PF00069	IPR000719,IPR017441,IPR011009	GO:0005524,GO:0006468,GO:0004672										No	No	No	N/A
OG0000005	194	Accessory	LM14	E4U49_006811-T1		PF00069	IPR000719,IPR011009	GO:0005524,GO:0006468,GO:0004672										No	No	No	N/A
OG0000005	194	Accessory	LM14	E4U49_006905-T1			IPR000719,IPR017441,IPR011009	GO:0005524,GO:0006468,GO:0004672										No	No	No	N/A
OG0000005	194	Accessory	LM14	E4U49_006948-T1			IPR000719,IPR011009	GO:0005524,GO:0006468,GO:0004672										No	No	No	N/A
OG0000005	194	Accessory	LM14	E4U49_007795-T1		PF00069	IPR000719,IPR017441,IPR011009	GO:0005524,GO:0006468,GO:0004672										No	No	No	N/A
OG0000005	194	Accessory	LM14	E4U49_007902-T1		PF00069	IPR000719,IPR017441,IPR011009	GO:0005524,GO:0006468,GO:0004672										No	No	No	N/A
OG0000005	194	Accessory	LM71	E4U50_000139-T1		PF00069	IPR000719,IPR017441,IPR011009	GO:0005524,GO:0006468,GO:0004672										No	No	No	N/A
OG0000005	194	Accessory	LM71	E4U50_000841-T1														No	No	No	N/A
OG0000005	194	Accessory	LM71	E4U50_000979-T1		PF00069	IPR000719,IPR017441,IPR011009	GO:0005524,GO:0006468,GO:0004672										No	No	No	N/A
OG0000005	194	Accessory	LM71	E4U50_003798-T1		PF00069	IPR000719,IPR017441,IPR011009	GO:0005524,GO:0006468,GO:0004672										No	No	No	N/A
OG0000005	194	Accessory	LM71	E4U50_005182-T1		PF00069	IPR000719,IPR017441,IPR011009	GO:0005524,GO:0006468,GO:0004672										No	No	No	N/A
OG0000005	194	Accessory	LM71	E4U50_005183-T1		PF00069	IPR000719,IPR017441,IPR011009	GO:0005524,GO:0006468,GO:0004672										No	No	No	N/A
OG0000005	194	Accessory	LM71	E4U50_005184-T1		PF00069	IPR000719,IPR017441,IPR011009	GO:0005524,GO:0006468,GO:0004672										No	No	No	N/A
OG0000005	194	Accessory	LM71	E4U50_006339-T1			IPR017441,IPR011009	GO:0005524										No	No	No	N/A
OG0000005	194	Accessory	LM71	E4U50_006340-T1			IPR011009											No	No	No	N/A
OG0000005	194	Accessory	LM71	E4U50_006341-T1		PF00069,PF07714	IPR000719,IPR011009	GO:0005524,GO:0006468,GO:0004672										No	No	No	N/A
OG0000005	194	Accessory	LM71	E4U50_006345-T1		PF00069,PF07714	IPR000719,IPR017441,IPR011009	GO:0005524,GO:0006468,GO:0004672										No	No	No	N/A
OG0000005	194	Accessory	LM71	E4U50_007227-T1		PF00069	IPR000719,IPR017441,IPR011009	GO:0005524,GO:0006468,GO:0004672										No	No	No	N/A
OG0000005	194	Accessory	LM71	E4U50_007228-T1		PF00069,PF07714	IPR000719,IPR017441,IPR011009	GO:0005524,GO:0006468,GO:0004672										No	No	No	N/A
OG0000005	194	Accessory	LM71	E4U50_007795-T1			IPR000719,IPR017441,IPR011009	GO:0005524,GO:0006468,GO:0004672										No	No	No	N/A
OG0000005	194	Accessory	LM71	E4U50_007987-T1		PF00069	IPR000719,IPR017441,IPR011009	GO:0005524,GO:0006468,GO:0004672										No	No	No	N/A
OG0000005	194	Accessory	LM71	E4U50_008031-T1		PF00069	IPR000719,IPR017441,IPR011009	GO:0005524,GO:0006468,GO:0004672										No	No	No	N/A
OG0000006	193	Accessory	20.1	CCE27508.1			IPR032675,IPR011990	GO:0005515										No	No	No	N/A
OG0000006	193	Accessory	20.1	CCE29304.1		PF00646	IPR001810,IPR032675,IPR036047	GO:0005515										No	No	No	N/A
OG0000006	193	Accessory	20.1	CCE29310.1		PF00646,PF12937	IPR001810,IPR032675,IPR036047	GO:0005515										No	No	No	N/A
OG0000006	193	Accessory	20.1	CCE29313.1			IPR001810,IPR036047	GO:0005515										No	No	No	N/A
OG0000006	193	Accessory	20.1	CCE29314.1			IPR011990	GO:0005515										No	No	No	N/A
OG0000006	193	Accessory	20.1	CCE29315.1			IPR032675											No	No	No	N/A
OG0000006	193	Accessory	20.1	CCE29319.1		PF00646	IPR001810,IPR032675,IPR013026,IPR011990,IPR036047	GO:0005515										No	No	No	N/A
OG0000006	193	Accessory	20.1	CCE29320.1			IPR019734,IPR011990,IPR013026	GO:0005515										No	No	No	N/A
OG0000006	193	Accessory	20.1	CCE29321.1			IPR019734,IPR032675,IPR011990,IPR013026,IPR001810,IPR036047	GO:0005515										No	No	No	N/A
OG0000006	193	Accessory	20.1	CCE29323.1			IPR001810,IPR036047	GO:0005515										No	No	No	N/A
OG0000006	193	Accessory	20.1	CCE29324.1		PF00646,PF12937	IPR001810,IPR011990,IPR032675,IPR036047	GO:0005515										No	No	No	N/A
OG0000006	193	Accessory	20.1	CCE29326.1			IPR032675,IPR011990	GO:0005515										No	No	No	N/A
OG0000006	193	Accessory	20.1	CCE29336.1			IPR032675											No	No	No	N/A
OG0000006	193	Accessory	20.1	CCE29338.1			IPR032675,IPR011990,IPR013026,IPR036047	GO:0005515										No	No	No	N/A
OG0000006	193	Accessory	20.1	CCE29339.1														No	No	No	N/A
OG0000006	193	Accessory	20.1	CCE29341.1			IPR032675											No	No	No	N/A
OG0000006	193	Accessory	20.1	CCE29342.1														No	No	No	N/A
OG0000006	193	Accessory	20.1	CCE29343.1			IPR032675,IPR011990	GO:0005515										No	No	No	N/A
OG0000006	193	Accessory	20.1	CCE29344.1			IPR019734,IPR032675,IPR011990	GO:0005515										No	No	No	N/A
OG0000006	193	Accessory	20.1	CCE29345.1			IPR019734,IPR011990,IPR013026	GO:0005515										No	No	No	N/A
OG0000006	193	Accessory	20.1	CCE29380.1		PF00646,PF12937	IPR001810,IPR013026,IPR011990,IPR036047	GO:0005515										No	No	No	N/A
OG0000006	193	Accessory	20.1	CCE29381.1		PF00646	IPR001810,IPR032675,IPR013026,IPR011990,IPR036047	GO:0005515										No	No	No	N/A
OG0000006	193	Accessory	20.1	CCE29382.1		PF00646,PF12937	IPR001810,IPR032675,IPR013026,IPR036047,IPR011990	GO:0005515										No	No	No	N/A
OG0000006	193	Accessory	20.1	CCE29408.1			IPR032675,IPR013026,IPR011990	GO:0005515										No	No	No	N/A
OG0000006	193	Accessory	20.1	CCE29409.1		PF00646,PF12937	IPR001810,IPR013026,IPR011990,IPR036047	GO:0005515										No	No	No	N/A
OG0000006	193	Accessory	20.1	CCE29411.1			IPR032675											No	No	No	N/A
OG0000006	193	Accessory	20.1	CCE29412.1			IPR011990,IPR013026	GO:0005515										No	No	No	N/A
OG0000006	193	Accessory	20.1	CCE29418.1			IPR001810,IPR032675,IPR013026,IPR011990,IPR036047	GO:0005515										No	No	No	N/A
OG0000006	193	Accessory	20.1	CCE29504.1		PF00646,PF12937	IPR001810,IPR011990,IPR013026,IPR036047	GO:0005515										No	No	No	N/A
OG0000006	193	Accessory	20.1	CCE29505.1		PF00646	IPR001810,IPR032675,IPR011990,IPR013026,IPR036047	GO:0005515							Secreted			No	No	No	N/A
OG0000006	193	Accessory	20.1	CCE29506.1		PF00646,PF12937	IPR001810,IPR032675,IPR011990,IPR013026,IPR036047	GO:0005515										No	No	No	N/A
OG0000006	193	Accessory	20.1	CCE29507.1		PF00646,PF12937	IPR001810,IPR011990,IPR032675,IPR036047	GO:0005515										No	No	No	N/A
OG0000006	193	Accessory	20.1	CCE29508.1		PF00646,PF12937	IPR001810,IPR011990,IPR013026,IPR036047	GO:0005515										No	No	No	N/A
OG0000006	193	Accessory	20.1	CCE29509.1		PF00646,PF12937	IPR001810,IPR011990,IPR013026,IPR036047	GO:0005515										No	No	No	N/A
OG0000006	193	Accessory	20.1	CCE29510.1		PF00646,PF12937	IPR001810,IPR032675,IPR036047	GO:0005515										No	No	No	N/A
OG0000006	193	Accessory	20.1	CCE29511.1		PF00646,PF12937	IPR001810,IPR019734,IPR032675,IPR013026,IPR011990,IPR036047	GO:0005515										No	No	No	N/A
OG0000006	193	Accessory	20.1	CCE29512.1		PF12937	IPR001810,IPR019734,IPR013026,IPR011990,IPR036047	GO:0005515							Secreted			No	No	No	N/A
OG0000006	193	Accessory	20.1	CCE29622.1														No	No	No	N/A
OG0000006	193	Accessory	20.1	CCE29624.1														No	No	No	N/A
OG0000006	193	Accessory	20.1	CCE29625.1			IPR019734,IPR013026,IPR011990	GO:0005515										No	No	No	N/A
OG0000006	193	Accessory	20.1	CCE29626.1														No	No	No	N/A
OG0000006	193	Accessory	20.1	CCE29627.1			IPR011990,IPR013026	GO:0005515										No	No	No	N/A
OG0000006	193	Accessory	20.1	CCE29628.1														No	No	No	N/A
OG0000006	193	Accessory	20.1	CCE29637.1			IPR019734,IPR013026,IPR011990	GO:0005515										No	No	No	N/A
OG0000006	193	Accessory	20.1	CCE29638.1														No	No	No	N/A
OG0000006	193	Accessory	20.1	CCE29639.1			IPR011990,IPR013026	GO:0005515										No	No	No	N/A
OG0000006	193	Accessory	20.1	CCE29640.1			IPR019734,IPR013026,IPR011990	GO:0005515										No	No	No	N/A
OG0000006	193	Accessory	20.1	CCE29641.1			IPR019734,IPR013026,IPR011990	GO:0005515										No	No	No	N/A
OG0000006	193	Accessory	20.1	CCE29642.1		PF00646,PF12937	IPR001810,IPR019734,IPR032675,IPR011990,IPR013026,IPR036047	GO:0005515										No	No	No	N/A
OG0000006	193	Accessory	20.1	CCE29643.1		PF00646,PF12937	IPR019734,IPR001810,IPR032675,IPR013026,IPR036047,IPR011990	GO:0005515										No	No	No	N/A
OG0000006	193	Accessory	20.1	CCE30145.1		PF12937	IPR001810,IPR019734,IPR032675,IPR008266,IPR013026,IPR036047,IPR011990,IPR011009	GO:0005515,GO:0006468,GO:0004672										No	No	No	N/A
OG0000006	193	Accessory	20.1	CCE30438.1		PF00646,PF12937	IPR001810,IPR032675,IPR013026,IPR011990,IPR036047	GO:0005515										No	No	No	N/A
OG0000006	193	Accessory	20.1	CCE30439.1														No	No	No	N/A
OG0000006	193	Accessory	20.1	CCE30440.1		PF12937	IPR032675,IPR001810,IPR036047,IPR011990	GO:0005515										No	No	No	N/A
OG0000006	193	Accessory	20.1	CCE30444.1		PF12937	IPR032675,IPR001810,IPR013026,IPR036047,IPR011990	GO:0005515										No	No	No	N/A
OG0000006	193	Accessory	20.1	CCE30554.1											Secreted			No	No	No	N/A
OG0000006	193	Accessory	20.1	CCE31407.1			IPR011990,IPR013026	GO:0005515										No	No	No	N/A
OG0000006	193	Accessory	20.1	CCE31408.1			IPR011990	GO:0005515										No	No	No	N/A
OG0000006	193	Accessory	20.1	CCE31413.1			IPR011990,IPR013026	GO:0005515										No	No	No	N/A
OG0000006	193	Accessory	20.1	CCE31539.1		PF00646,PF12937	IPR001810,IPR032675,IPR013026,IPR036047,IPR011990	GO:0005515										No	No	No	N/A
OG0000006	193	Accessory	20.1	CCE31690.1														No	No	No	N/A
OG0000006	193	Accessory	20.1	CCE31691.1		PF00646,PF12937	IPR001810,IPR032675,IPR011990,IPR036047	GO:0005515										No	No	No	N/A
OG0000006	193	Accessory	20.1	CCE31692.1		PF00646,PF12937	IPR001810,IPR011990,IPR036047	GO:0005515										No	No	No	N/A
OG0000006	193	Accessory	20.1	CCE31693.1		PF00646,PF12937	IPR001810,IPR032675,IPR013026,IPR011990,IPR036047	GO:0005515										No	No	No	N/A
OG0000006	193	Accessory	20.1	CCE31732.1			IPR019734,IPR013026,IPR011990	GO:0005515										No	No	No	N/A
OG0000006	193	Accessory	20.1	CCE31780.1														No	No	No	N/A
OG0000006	193	Accessory	20.1	CCE32455.1			IPR011990,IPR032675,IPR013026	GO:0005515										No	No	No	N/A
OG0000006	193	Accessory	20.1	CCE32864.1			IPR019734,IPR032675,IPR013026,IPR011990	GO:0005515										No	No	No	N/A
OG0000006	193	Accessory	20.1	CCE33154.1			IPR032675,IPR013026,IPR011990	GO:0005515										No	No	No	N/A
OG0000006	193	Accessory	20.1	CCE33155.1		PF00646,PF12937	IPR001810,IPR032675,IPR013026,IPR011990,IPR036047	GO:0005515										No	No	No	N/A
OG0000006	193	Accessory	20.1	CCE33156.1														No	No	No	N/A
OG0000006	193	Accessory	20.1	CCE33157.1		PF00646,PF12937	IPR019734,IPR001810,IPR032675,IPR011990,IPR013026,IPR036047	GO:0005515										No	No	No	N/A
OG0000006	193	Accessory	20.1	CCE33159.1		PF12937	IPR001810,IPR032675,IPR013026,IPR036047,IPR011990	GO:0005515								1		No	No	No	N/A
OG0000006	193	Accessory	20.1	CCE33160.1		PF00646,PF12937	IPR001810,IPR032675,IPR013026,IPR011990,IPR036047	GO:0005515										No	No	No	N/A
OG0000006	193	Accessory	20.1	CCE33161.1		PF00646,PF12937	IPR011990,IPR001810,IPR032675,IPR036047	GO:0005515										No	No	No	N/A
OG0000006	193	Accessory	20.1	CCE33162.1														No	No	No	N/A
OG0000006	193	Accessory	20.1	CCE33163.1			IPR011990	GO:0005515										No	No	No	N/A
OG0000006	193	Accessory	20.1	CCE33166.1		PF00646,PF12937	IPR001810,IPR032675,IPR011990,IPR013026,IPR036047	GO:0005515										No	No	No	N/A
OG0000006	193	Accessory	20.1	CCE33167.1			IPR011990,IPR032675,IPR013026	GO:0005515										No	No	No	N/A
OG0000006	193	Accessory	20.1	CCE33168.1		PF00646,PF12937	IPR001810,IPR032675,IPR011990,IPR036047	GO:0005515										No	No	No	N/A
OG0000006	193	Accessory	20.1	CCE33169.1		PF00646,PF12937	IPR001810,IPR011990,IPR032675,IPR013026,IPR036047	GO:0005515										No	No	No	N/A
OG0000006	193	Accessory	20.1	CCE33170.1		PF12937	IPR001810,IPR032675,IPR036047,IPR011990	GO:0005515										No	No	No	N/A
OG0000006	193	Accessory	20.1	CCE33171.1		PF00646,PF12937	IPR001810,IPR032675,IPR011990,IPR036047	GO:0005515										No	No	No	N/A
OG0000006	193	Accessory	20.1	CCE33268.1			IPR001810,IPR013026,IPR036047,IPR011990	GO:0005515										No	No	No	N/A
OG0000006	193	Accessory	20.1	CCE33752.1														No	No	No	N/A
OG0000006	193	Accessory	20.1	CCE33753.1			IPR011990	GO:0005515										No	No	No	N/A
OG0000006	193	Accessory	20.1	CCE33754.1			IPR032675											No	No	No	N/A
OG0000006	193	Accessory	20.1	CCE33859.1		PF12937	IPR001810,IPR032675,IPR011990,IPR013026,IPR036047	GO:0005515										No	No	No	N/A
OG0000006	193	Accessory	20.1	CCE33860.1		PF12937	IPR019734,IPR032675,IPR001810,IPR013026,IPR011990,IPR036047	GO:0005515								1		No	No	No	N/A
OG0000006	193	Accessory	20.1	CCE33861.1		PF12937	IPR001810,IPR032675,IPR013026,IPR036047,IPR011990	GO:0005515										No	No	No	N/A
OG0000006	193	Accessory	20.1	CCE33863.1		PF00646,PF12937	IPR001810,IPR011990,IPR013026,IPR036047	GO:0005515										No	No	No	N/A
OG0000006	193	Accessory	20.1	CCE33864.1			IPR001810,IPR032675,IPR011990,IPR036047	GO:0005515										No	No	No	N/A
OG0000006	193	Accessory	20.1	CCE33865.1			IPR032675,IPR013026,IPR001810,IPR011990,IPR036047	GO:0005515										No	No	No	N/A
OG0000006	193	Accessory	20.1	CCE33869.1														No	No	No	N/A
OG0000006	193	Accessory	20.1	CCE33881.1		PF00646,PF12937	IPR001810,IPR032675,IPR013026,IPR036047,IPR011990	GO:0005515										No	No	No	N/A
OG0000006	193	Accessory	20.1	CCE33882.1		PF00646,PF12937	IPR001810,IPR032675,IPR036047,IPR011990	GO:0005515										No	No	No	N/A
OG0000006	193	Accessory	20.1	CCE33883.1		PF00646,PF12937	IPR001810,IPR032675,IPR013026,IPR036047,IPR011990	GO:0005515										No	No	No	N/A
OG0000006	193	Accessory	LM461	E4U11_000135-T1			IPR032675,IPR013026,IPR001810,IPR036047,IPR011990	GO:0005515										No	No	No	N/A
OG0000006	193	Accessory	LM461	E4U11_000224-T1														No	No	No	N/A
OG0000006	193	Accessory	LM461	E4U11_000295-T1		PF00646,PF12937	IPR001810,IPR032675,IPR036047	GO:0005515										No	No	No	N/A
OG0000006	193	Accessory	LM461	E4U11_000390-T1		PF00646	IPR001810,IPR032675,IPR013026,IPR011990,IPR036047	GO:0005515										No	No	No	N/A
OG0000006	193	Accessory	LM461	E4U11_000460-T1														No	No	No	N/A
OG0000006	193	Accessory	LM461	E4U11_000757-T1			IPR013026,IPR011990	GO:0005515										No	No	No	N/A
OG0000006	193	Accessory	LM461	E4U11_000758-T1														No	No	No	N/A
OG0000006	193	Accessory	LM461	E4U11_000858-T1		PF00646,PF12937	IPR001810,IPR011990,IPR032675,IPR013026,IPR036047	GO:0005515										No	No	No	N/A
OG0000006	193	Accessory	LM461	E4U11_000859-T1		PF00646,PF12937	IPR001810,IPR032675,IPR013026,IPR036047,IPR011990	GO:0005515										No	No	No	N/A
OG0000006	193	Accessory	LM461	E4U11_000860-T1			IPR032675,IPR011990,IPR013026	GO:0005515										No	No	No	N/A
OG0000006	193	Accessory	LM461	E4U11_000891-T1			IPR011990,IPR032675,IPR013026	GO:0005515										No	No	No	N/A
OG0000006	193	Accessory	LM461	E4U11_001086-T1			IPR019734,IPR013026,IPR011990	GO:0005515										No	No	No	N/A
OG0000006	193	Accessory	LM461	E4U11_001717-T1			IPR032675,IPR001810,IPR011990,IPR036047	GO:0005515										No	No	No	N/A
OG0000006	193	Accessory	LM461	E4U11_001719-T1														No	No	No	N/A
OG0000006	193	Accessory	LM461	E4U11_001720-T1														No	No	No	N/A
OG0000006	193	Accessory	LM461	E4U11_001721-T1														No	No	No	N/A
OG0000006	193	Accessory	LM461	E4U11_001722-T1			IPR032675,IPR011990,IPR036047	GO:0005515										No	No	No	N/A
OG0000006	193	Accessory	LM461	E4U11_001724-T1														No	No	No	N/A
OG0000006	193	Accessory	LM461	E4U11_001725-T1			IPR032675											No	No	No	N/A
OG0000006	193	Accessory	LM461	E4U11_001771-T1														No	No	No	N/A
OG0000006	193	Accessory	LM461	E4U11_002328-T1										Secreted	Secreted			Yes	No	No	N/A
OG0000006	193	Accessory	LM461	E4U11_002789-T1			IPR011990	GO:0005515										No	No	No	N/A
OG0000006	193	Accessory	LM461	E4U11_002790-T1			IPR032675											No	No	No	N/A
OG0000006	193	Accessory	LM461	E4U11_002914-T1														No	No	No	N/A
OG0000006	193	Accessory	LM461	E4U11_002915-T1														No	No	No	N/A
OG0000006	193	Accessory	LM461	E4U11_003590-T1														No	No	No	N/A
OG0000006	193	Accessory	LM461	E4U11_003591-T1		PF00646,PF12937	IPR001810,IPR011990,IPR013026,IPR036047	GO:0005515										No	No	No	N/A
OG0000006	193	Accessory	LM461	E4U11_003592-T1			IPR032675											No	No	No	N/A
OG0000006	193	Accessory	LM461	E4U11_003593-T1		PF00646,PF12937	IPR001810,IPR011990,IPR013026,IPR036047	GO:0005515										No	No	No	N/A
OG0000006	193	Accessory	LM461	E4U11_003594-T1														No	No	No	N/A
OG0000006	193	Accessory	LM461	E4U11_003595-T1			IPR032675											No	No	No	N/A
OG0000006	193	Accessory	LM461	E4U11_004217-T1												1		No	No	No	N/A
OG0000006	193	Accessory	LM461	E4U11_004218-T1			IPR013026,IPR011990	GO:0005515										No	No	No	N/A
OG0000006	193	Accessory	LM461	E4U11_004219-T1			IPR032675											No	No	No	N/A
OG0000006	193	Accessory	LM461	E4U11_004221-T1			IPR032675											No	No	No	N/A
OG0000006	193	Accessory	LM461	E4U11_004222-T1			IPR032675											No	No	No	N/A
OG0000006	193	Accessory	LM461	E4U11_004223-T1			IPR011990	GO:0005515										No	No	No	N/A
OG0000006	193	Accessory	LM461	E4U11_004225-T1			IPR032675											No	No	No	N/A
OG0000006	193	Accessory	LM461	E4U11_004226-T1			IPR032675											No	No	No	N/A
OG0000006	193	Accessory	LM461	E4U11_004227-T1			IPR032675,IPR013026,IPR011990	GO:0005515										No	No	No	N/A
OG0000006	193	Accessory	LM461	E4U11_004328-T1		PF12937	IPR001810,IPR032675,IPR013026,IPR036047,IPR011990	GO:0005515										No	No	No	N/A
OG0000006	193	Accessory	LM461	E4U11_004393-T1		PF00646,PF12937	IPR001810,IPR011990,IPR032675,IPR036047	GO:0005515										No	No	No	N/A
OG0000006	193	Accessory	LM461	E4U11_004394-T1														No	No	No	N/A
OG0000006	193	Accessory	LM461	E4U11_004396-T1			IPR032675,IPR001810,IPR036047	GO:0005515										No	No	No	N/A
OG0000006	193	Accessory	LM461	E4U11_004397-T1			IPR019734,IPR011990,IPR013026	GO:0005515										No	No	No	N/A
OG0000006	193	Accessory	LM461	E4U11_004399-T1			IPR019734,IPR011990,IPR013026	GO:0005515										No	No	No	N/A
OG0000006	193	Accessory	LM461	E4U11_004400-T1		PF00646	IPR001810,IPR032675,IPR013026,IPR011990,IPR036047	GO:0005515										No	No	No	N/A
OG0000006	193	Accessory	LM461	E4U11_004689-T1			IPR032675											No	No	No	N/A
OG0000006	193	Accessory	LM461	E4U11_004690-T1			IPR011990	GO:0005515										No	No	No	N/A
OG0000006	193	Accessory	LM461	E4U11_004691-T1			IPR001810,IPR036047	GO:0005515										No	No	No	N/A
OG0000006	193	Accessory	LM461	E4U11_004789-T1			IPR019734,IPR013026,IPR011990	GO:0005515										No	No	No	N/A
OG0000006	193	Accessory	LM461	E4U11_004790-T1														No	No	No	N/A
OG0000006	193	Accessory	LM461	E4U11_004825-T1		PF12937	IPR001810,IPR032675,IPR036047	GO:0005515										No	No	No	N/A
OG0000006	193	Accessory	LM461	E4U11_004875-T1		PF12937	IPR001810,IPR032675,IPR013026,IPR036047,IPR011990	GO:0005515										No	No	No	N/A
OG0000006	193	Accessory	LM461	E4U11_004876-T1			IPR032675,IPR011990,IPR013026	GO:0005515										No	No	No	N/A
OG0000006	193	Accessory	LM461	E4U11_005165-T1														No	No	No	N/A
OG0000006	193	Accessory	LM461	E4U11_005188-T1			IPR032675,IPR011990,IPR001810,IPR013026,IPR036047	GO:0005515										No	No	No	N/A
OG0000006	193	Accessory	LM461	E4U11_005189-T1		PF00646,PF12937	IPR001810,IPR032675,IPR013026,IPR011990,IPR036047	GO:0005515										No	No	No	N/A
OG0000006	193	Accessory	LM461	E4U11_005607-T1		PF00646,PF12937	IPR001810,IPR032675,IPR013026,IPR036047,IPR011990	GO:0005515										No	No	No	N/A
OG0000006	193	Accessory	LM461	E4U11_005617-T1														No	No	No	N/A
OG0000006	193	Accessory	LM461	E4U11_005618-T1		PF12937	IPR001810,IPR019734,IPR011990,IPR032675,IPR013026,IPR036047	GO:0005515							Secreted			No	No	No	N/A
OG0000006	193	Accessory	LM461	E4U11_005619-T1		PF00646,PF12937	IPR001810,IPR032675,IPR013026,IPR036047,IPR011990	GO:0005515										No	No	No	N/A
OG0000006	193	Accessory	LM461	E4U11_005620-T1			IPR011990	GO:0005515										No	No	No	N/A
OG0000006	193	Accessory	LM461	E4U11_005645-T1			IPR019734,IPR013026,IPR011990	GO:0005515										No	No	No	N/A
OG0000006	193	Accessory	LM461	E4U11_005646-T1														No	No	No	N/A
OG0000006	193	Accessory	LM461	E4U11_005696-T1			IPR032675											No	No	No	N/A
OG0000006	193	Accessory	LM461	E4U11_005697-T1			IPR032675,IPR011990	GO:0005515										No	No	No	N/A
OG0000006	193	Accessory	LM461	E4U11_005766-T1		PF00646,PF12937	IPR001810,IPR011990,IPR036047	GO:0005515										No	No	No	N/A
OG0000006	193	Accessory	LM461	E4U11_005973-T1			IPR032675											No	No	No	N/A
OG0000006	193	Accessory	LM461	E4U11_006991-T1			IPR032675,IPR013026,IPR001810,IPR011990,IPR036047	GO:0005515										No	No	No	N/A
OG0000006	193	Accessory	LM461	E4U11_006992-T1			IPR001810,IPR032675,IPR013026,IPR036047,IPR011990	GO:0005515										No	No	No	N/A
OG0000006	193	Accessory	LM461	E4U11_006993-T1			IPR032675,IPR013026,IPR011990	GO:0005515										No	No	No	N/A
OG0000006	193	Accessory	LM461	E4U11_007143-T1		PF00646,PF12937	IPR001810,IPR032675,IPR013026,IPR036047,IPR011990	GO:0005515										No	No	No	N/A
OG0000006	193	Accessory	LM461	E4U11_007227-T1			IPR011990,IPR013026	GO:0005515										No	No	No	N/A
OG0000006	193	Accessory	LM461	E4U11_007228-T1			IPR032675											No	No	No	N/A
OG0000006	193	Accessory	LM461	E4U11_007229-T1			IPR032675											No	No	No	N/A
OG0000006	193	Accessory	LM461	E4U11_007230-T1			IPR032675											No	No	No	N/A
OG0000006	193	Accessory	LM461	E4U11_007507-T1			IPR032675											No	No	No	N/A
OG0000006	193	Accessory	LM461	E4U11_007508-T1			IPR013026,IPR011990	GO:0005515										No	No	No	N/A
OG0000006	193	Accessory	LM461	E4U11_007510-T1		PF00646,PF12937	IPR001810,IPR011990,IPR036047	GO:0005515										No	No	No	N/A
OG0000006	193	Accessory	LM461	E4U11_007635-T1		PF00646,PF12937	IPR001810,IPR032675,IPR011990,IPR013026,IPR036047	GO:0005515										No	No	No	N/A
OG0000006	193	Accessory	LM461	E4U11_007636-T1			IPR011990	GO:0005515										No	No	No	N/A
OG0000006	193	Accessory	LM461	E4U11_007734-T1			IPR011990	GO:0005515										No	No	No	N/A
OG0000006	193	Accessory	LM461	E4U11_007735-T1			IPR032675											No	No	No	N/A
OG0000006	193	Accessory	LM461	E4U11_007736-T1			IPR032675											No	No	No	N/A
OG0000006	193	Accessory	LM461	E4U11_007737-T1			IPR011990	GO:0005515										No	No	No	N/A
OG0000006	193	Accessory	LM461	E4U11_007811-T1			IPR001810,IPR036047,IPR011990	GO:0005515										No	No	No	N/A
OG0000006	193	Accessory	LM461	E4U11_007973-T1		PF00646,PF12937	IPR001810,IPR032675,IPR013026,IPR011990,IPR036047	GO:0005515										No	No	No	N/A
OG0000006	193	Accessory	LM461	E4U11_008191-T1			IPR032675											No	No	No	N/A
OG0000006	193	Accessory	LM461	E4U11_008334-T1			IPR032675,IPR001810,IPR036047,IPR011990	GO:0005515										No	No	No	N/A
OG0000006	193	Accessory	LM461	E4U11_008398-T1			IPR019734,IPR032675,IPR001810,IPR011990,IPR036047	GO:0005515										No	No	No	N/A
OG0000006	193	Accessory	LM28	E4U23_005098-T1														No	No	No	N/A
OG0000006	193	Accessory	LM470	E4U28_000188-T1														No	No	No	N/A
OG0000006	193	Accessory	Clav55	E4U46_007324-T1														No	No	No	N/A
OG0000006	193	Accessory	LM4	E4U47_008331-T1												1		No	No	No	N/A
OG0000006	193	Accessory	LM71	E4U50_005264-T1														No	No	No	N/A
OG0000007	187	Accessory	20.1	CCE29383.1														No	No	No	N/A
OG0000007	187	Accessory	20.1	CCE29384.1														No	No	No	N/A
OG0000007	187	Accessory	20.1	CCE29385.1														No	No	No	N/A
OG0000007	187	Accessory	20.1	CCE31932.1														No	No	No	N/A
OG0000007	187	Accessory	20.1	CCE31934.1														No	No	No	N/A
OG0000007	187	Accessory	20.1	CCE31935.1														No	No	No	N/A
OG0000007	187	Accessory	20.1	CCE33280.1														No	No	No	N/A
OG0000007	187	Accessory	20.1	CCE33281.1														No	No	No	N/A
OG0000007	187	Accessory	20.1	CCE33283.1														No	No	No	N/A
OG0000007	187	Accessory	20.1	CCE33284.1														No	No	No	N/A
OG0000007	187	Accessory	20.1	CCE33285.1														No	No	No	N/A
OG0000007	187	Accessory	20.1	CCE33286.1														No	No	No	N/A
OG0000007	187	Accessory	20.1	CCE33288.1														No	No	No	N/A
OG0000007	187	Accessory	20.1	CCE33289.1														No	No	No	N/A
OG0000007	187	Accessory	20.1	CCE33290.1														No	No	No	N/A
OG0000007	187	Accessory	20.1	CCE33291.1														No	No	No	N/A
OG0000007	187	Accessory	20.1	CCE33292.1														No	No	No	N/A
OG0000007	187	Accessory	20.1	CCE33293.1														No	No	No	N/A
OG0000007	187	Accessory	20.1	CCE33294.1														No	No	No	N/A
OG0000007	187	Accessory	20.1	CCE33295.1														No	No	No	N/A
OG0000007	187	Accessory	20.1	CCE33296.1														No	No	No	N/A
OG0000007	187	Accessory	20.1	CCE33297.1														No	No	No	N/A
OG0000007	187	Accessory	20.1	CCE34136.1														No	No	No	N/A
OG0000007	187	Accessory	20.1	CCE34137.1														No	No	No	N/A
OG0000007	187	Accessory	20.1	CCE34138.1														No	No	No	N/A
OG0000007	187	Accessory	20.1	CCE34836.1														No	No	No	N/A
OG0000007	187	Accessory	20.1	CCE34837.1														No	No	No	N/A
OG0000007	187	Accessory	LM461	E4U11_003956-T1														No	No	No	N/A
OG0000007	187	Accessory	LM582	E4U12_000232-T1														No	No	No	N/A
OG0000007	187	Accessory	LM582	E4U12_000821-T1														No	No	No	N/A
OG0000007	187	Accessory	LM582	E4U12_000835-T1														No	No	No	N/A
OG0000007	187	Accessory	LM582	E4U12_000836-T1														No	No	No	N/A
OG0000007	187	Accessory	LM582	E4U12_000837-T1														No	No	No	N/A
OG0000007	187	Accessory	LM582	E4U12_002208-T1														No	No	No	N/A
OG0000007	187	Accessory	LM582	E4U12_002209-T1														No	No	No	N/A
OG0000007	187	Accessory	LM582	E4U12_002210-T1														No	No	No	N/A
OG0000007	187	Accessory	LM582	E4U12_002211-T1														No	No	No	N/A
OG0000007	187	Accessory	LM582	E4U12_002606-T1														No	No	No	N/A
OG0000007	187	Accessory	LM582	E4U12_002607-T1														No	No	No	N/A
OG0000007	187	Accessory	LM582	E4U12_005316-T1														No	No	No	N/A
OG0000007	187	Accessory	LM582	E4U12_005317-T1														No	No	No	N/A
OG0000007	187	Accessory	LM582	E4U12_005319-T1														No	No	No	N/A
OG0000007	187	Accessory	LM582	E4U12_005320-T1														No	No	No	N/A
OG0000007	187	Accessory	LM582	E4U12_005321-T1														No	No	No	N/A
OG0000007	187	Accessory	LM582	E4U12_005322-T1														No	No	No	N/A
OG0000007	187	Accessory	LM582	E4U12_005490-T1														No	No	No	N/A
OG0000007	187	Accessory	LM582	E4U12_005491-T1														No	No	No	N/A
OG0000007	187	Accessory	LM582	E4U12_005492-T1														No	No	No	N/A
OG0000007	187	Accessory	LM582	E4U12_008116-T1														No	No	No	N/A
OG0000007	187	Accessory	LM582	E4U12_008117-T1														No	No	No	N/A
OG0000007	187	Accessory	LM582	E4U12_008335-T1														No	No	No	N/A
OG0000007	187	Accessory	LM582	E4U12_008336-T1														No	No	No	N/A
OG0000007	187	Accessory	LM582	E4U12_008337-T1														No	No	No	N/A
OG0000007	187	Accessory	Clav04	E4U22_007006-T1														No	No	No	N/A
OG0000007	187	Accessory	LM28	E4U23_000357-T1														No	No	No	N/A
OG0000007	187	Accessory	LM28	E4U23_002535-T1														No	No	No	N/A
OG0000007	187	Accessory	LM28	E4U23_002610-T1														No	No	No	N/A
OG0000007	187	Accessory	LM28	E4U23_002611-T1														No	No	No	N/A
OG0000007	187	Accessory	LM28	E4U23_005693-T1														No	No	No	N/A
OG0000007	187	Accessory	LM28	E4U23_005694-T1														No	No	No	N/A
OG0000007	187	Accessory	LM28	E4U23_005696-T1														No	No	No	N/A
OG0000007	187	Accessory	LM28	E4U23_005697-T1														No	No	No	N/A
OG0000007	187	Accessory	LM28	E4U23_005698-T1														No	No	No	N/A
OG0000007	187	Accessory	LM28	E4U23_006174-T1														No	No	No	N/A
OG0000007	187	Accessory	LM28	E4U23_006175-T1														No	No	No	N/A
OG0000007	187	Accessory	LM28	E4U23_006176-T1														No	No	No	N/A
OG0000007	187	Accessory	LM28	E4U23_006177-T1														No	No	No	N/A
OG0000007	187	Accessory	LM28	E4U23_006180-T1														No	No	No	N/A
OG0000007	187	Accessory	LM28	E4U23_006640-T1														No	No	No	N/A
OG0000007	187	Accessory	LM28	E4U23_006641-T1														No	No	No	N/A
OG0000007	187	Accessory	LM28	E4U23_006642-T1														No	No	No	N/A
OG0000007	187	Accessory	LM28	E4U23_007102-T1														No	No	No	N/A
OG0000007	187	Accessory	LM28	E4U23_007103-T1														No	No	No	N/A
OG0000007	187	Accessory	LM28	E4U23_007104-T1														No	No	No	N/A
OG0000007	187	Accessory	LM28	E4U23_007105-T1														No	No	No	N/A
OG0000007	187	Accessory	LM28	E4U23_007849-T1														No	No	No	N/A
OG0000007	187	Accessory	LM28	E4U23_007855-T1														No	No	No	N/A
OG0000007	187	Accessory	LM28	E4U23_007856-T1														No	No	No	N/A
OG0000007	187	Accessory	LM33	E4U25_000591-T1														No	No	No	N/A
OG0000007	187	Accessory	LM33	E4U25_000592-T1														No	No	No	N/A
OG0000007	187	Accessory	LM33	E4U25_000888-T1														No	No	No	N/A
OG0000007	187	Accessory	LM33	E4U25_001036-T1														No	No	No	N/A
OG0000007	187	Accessory	LM33	E4U25_002825-T1														No	No	No	N/A
OG0000007	187	Accessory	LM33	E4U25_002826-T1														No	No	No	N/A
OG0000007	187	Accessory	LM33	E4U25_002827-T1														No	No	No	N/A
OG0000007	187	Accessory	LM33	E4U25_002830-T1														No	No	No	N/A
OG0000007	187	Accessory	LM33	E4U25_002831-T1														No	No	No	N/A
OG0000007	187	Accessory	LM33	E4U25_002833-T1														No	No	No	N/A
OG0000007	187	Accessory	LM33	E4U25_004121-T1														No	No	No	N/A
OG0000007	187	Accessory	LM33	E4U25_004122-T1														No	No	No	N/A
OG0000007	187	Accessory	LM33	E4U25_004123-T1														No	No	No	N/A
OG0000007	187	Accessory	LM33	E4U25_004392-T1														No	No	No	N/A
OG0000007	187	Accessory	LM33	E4U25_004393-T1														No	No	No	N/A
OG0000007	187	Accessory	LM33	E4U25_004394-T1														No	No	No	N/A
OG0000007	187	Accessory	LM33	E4U25_004395-T1														No	No	No	N/A
OG0000007	187	Accessory	LM33	E4U25_004396-T1														No	No	No	N/A
OG0000007	187	Accessory	LM33	E4U25_004397-T1														No	No	No	N/A
OG0000007	187	Accessory	LM33	E4U25_004398-T1														No	No	No	N/A
OG0000007	187	Accessory	LM33	E4U25_006207-T1														No	No	No	N/A
OG0000007	187	Accessory	LM33	E4U25_007332-T1														No	No	No	N/A
OG0000007	187	Accessory	LM33	E4U25_007333-T1														No	No	No	N/A
OG0000007	187	Accessory	LM33	E4U25_007334-T1														No	No	No	N/A
OG0000007	187	Accessory	LM33	E4U25_008473-T1														No	No	No	N/A
OG0000007	187	Accessory	LM39	E4U26_000297-T1														No	No	No	N/A
OG0000007	187	Accessory	LM39	E4U26_002140-T1														No	No	No	N/A
OG0000007	187	Accessory	LM39	E4U26_002141-T1														No	No	No	N/A
OG0000007	187	Accessory	LM39	E4U26_002142-T1														No	No	No	N/A
OG0000007	187	Accessory	LM39	E4U26_002143-T1														No	No	No	N/A
OG0000007	187	Accessory	LM39	E4U26_002163-T1														No	No	No	N/A
OG0000007	187	Accessory	LM39	E4U26_002164-T1														No	No	No	N/A
OG0000007	187	Accessory	LM39	E4U26_002165-T1												2		No	No	No	N/A
OG0000007	187	Accessory	LM39	E4U26_007601-T1														No	No	No	N/A
OG0000007	187	Accessory	LM39	E4U26_007602-T1														No	No	No	N/A
OG0000007	187	Accessory	LM39	E4U26_007690-T1														No	No	No	N/A
OG0000007	187	Accessory	LM39	E4U26_007691-T1														No	No	No	N/A
OG0000007	187	Accessory	LM39	E4U26_007959-T1														No	No	No	N/A
OG0000007	187	Accessory	LM39	E4U26_007960-T1														No	No	No	N/A
OG0000007	187	Accessory	LM39	E4U26_007961-T1														No	No	No	N/A
OG0000007	187	Accessory	LM39	E4U26_007963-T1														No	No	No	N/A
OG0000007	187	Accessory	LM39	E4U26_007964-T1														No	No	No	N/A
OG0000007	187	Accessory	LM39	E4U26_007965-T1														No	No	No	N/A
OG0000007	187	Accessory	LM39	E4U26_007966-T1														No	No	No	N/A
OG0000007	187	Accessory	LM39	E4U26_007967-T1														No	No	No	N/A
OG0000007	187	Accessory	LM39	E4U26_007968-T1														No	No	No	N/A
OG0000007	187	Accessory	LM39	E4U26_007969-T1														No	No	No	N/A
OG0000007	187	Accessory	LM39	E4U26_007970-T1														No	No	No	N/A
OG0000007	187	Accessory	LM39	E4U26_008202-T1														No	No	No	N/A
OG0000007	187	Accessory	LM39	E4U26_008590-T1														No	No	No	N/A
OG0000007	187	Accessory	LM232	E4U27_002948-T1														No	No	No	N/A
OG0000007	187	Accessory	LM232	E4U27_002949-T1														No	No	No	N/A
OG0000007	187	Accessory	LM232	E4U27_003449-T1														No	No	No	N/A
OG0000007	187	Accessory	LM232	E4U27_003450-T1														No	No	No	N/A
OG0000007	187	Accessory	LM232	E4U27_003451-T1														No	No	No	N/A
OG0000007	187	Accessory	LM232	E4U27_003454-T1														No	No	No	N/A
OG0000007	187	Accessory	LM232	E4U27_003455-T1														No	No	No	N/A
OG0000007	187	Accessory	LM232	E4U27_003456-T1														No	No	No	N/A
OG0000007	187	Accessory	LM232	E4U27_004734-T1														No	No	No	N/A
OG0000007	187	Accessory	LM232	E4U27_007052-T1														No	No	No	N/A
OG0000007	187	Accessory	LM232	E4U27_007053-T1														No	No	No	N/A
OG0000007	187	Accessory	LM232	E4U27_008008-T1														No	No	No	N/A
OG0000007	187	Accessory	LM232	E4U27_008009-T1														No	No	No	N/A
OG0000007	187	Accessory	LM232	E4U27_008010-T1														No	No	No	N/A
OG0000007	187	Accessory	LM232	E4U27_008012-T1														No	No	No	N/A
OG0000007	187	Accessory	LM232	E4U27_008013-T1														No	No	No	N/A
OG0000007	187	Accessory	LM232	E4U27_008014-T1														No	No	No	N/A
OG0000007	187	Accessory	LM232	E4U27_008015-T1														No	No	No	N/A
OG0000007	187	Accessory	LM232	E4U27_008016-T1														No	No	No	N/A
OG0000007	187	Accessory	LM232	E4U27_008017-T1														No	No	No	N/A
OG0000007	187	Accessory	LM232	E4U27_008018-T1														No	No	No	N/A
OG0000007	187	Accessory	LM232	E4U27_008019-T1														No	No	No	N/A
OG0000007	187	Accessory	LM232	E4U27_008020-T1														No	No	No	N/A
OG0000007	187	Accessory	LM470	E4U28_004595-T1														No	No	No	N/A
OG0000007	187	Accessory	LM60	E4U35_005136-T1														No	No	No	N/A
OG0000007	187	Accessory	LM469	E4U37_001216-T1														No	No	No	N/A
OG0000007	187	Accessory	LM474	E4U38_005147-T1														No	No	No	N/A
OG0000007	187	Accessory	Clav26	E4U44_007836-T1														No	No	No	N/A
OG0000007	187	Accessory	Clav46	E4U45_006823-T1														No	No	No	N/A
OG0000007	187	Accessory	Clav55	E4U46_004411-T1														No	No	No	N/A
OG0000007	187	Accessory	Clav55	E4U46_007825-T1														No	No	No	N/A
OG0000007	187	Accessory	LM4	E4U47_007445-T1														No	No	No	N/A
OG0000007	187	Accessory	LM5	E4U48_002644-T1														No	No	No	N/A
OG0000007	187	Accessory	LM71	E4U50_000343-T1														No	No	No	N/A
OG0000007	187	Accessory	LM71	E4U50_000456-T1														No	No	No	N/A
OG0000007	187	Accessory	LM71	E4U50_000564-T1														No	No	No	N/A
OG0000007	187	Accessory	LM71	E4U50_001118-T1														No	No	No	N/A
OG0000007	187	Accessory	LM71	E4U50_001119-T1														No	No	No	N/A
OG0000007	187	Accessory	LM71	E4U50_001120-T1														No	No	No	N/A
OG0000007	187	Accessory	LM71	E4U50_001410-T1														No	No	No	N/A
OG0000007	187	Accessory	LM71	E4U50_001411-T1														No	No	No	N/A
OG0000007	187	Accessory	LM71	E4U50_001412-T1														No	No	No	N/A
OG0000007	187	Accessory	LM71	E4U50_003093-T1														No	No	No	N/A
OG0000007	187	Accessory	LM71	E4U50_003094-T1														No	No	No	N/A
OG0000007	187	Accessory	LM71	E4U50_003095-T1														No	No	No	N/A
OG0000007	187	Accessory	LM71	E4U50_003096-T1														No	No	No	N/A
OG0000007	187	Accessory	LM71	E4U50_003099-T1														No	No	No	N/A
OG0000007	187	Accessory	LM71	E4U50_003100-T1														No	No	No	N/A
OG0000007	187	Accessory	LM71	E4U50_003101-T1														No	No	No	N/A
OG0000007	187	Accessory	LM71	E4U50_006493-T1														No	No	No	N/A
OG0000007	187	Accessory	LM71	E4U50_006495-T1														No	No	No	N/A
OG0000007	187	Accessory	LM71	E4U50_006496-T1														No	No	No	N/A
OG0000007	187	Accessory	LM71	E4U50_006497-T1														No	No	No	N/A
OG0000007	187	Accessory	LM71	E4U50_007317-T1														No	No	No	N/A
OG0000007	187	Accessory	LM71	E4U50_007318-T1														No	No	No	N/A
OG0000007	187	Accessory	LM71	E4U50_007319-T1														No	No	No	N/A
OG0000007	187	Accessory	LM71	E4U50_007913-T1														No	No	No	N/A
OG0000007	187	Accessory	LM71	E4U50_007914-T1														No	No	No	N/A
OG0000007	187	Accessory	LM71	E4U50_007915-T1														No	No	No	N/A
OG0000008	184	Accessory	20.1	CCE30311.1			IPR011009											No	No	No	N/A
OG0000008	184	Accessory	20.1	CCE30312.1			IPR011009											No	No	No	N/A
OG0000008	184	Accessory	20.1	CCE30313.1			IPR011009											No	No	No	N/A
OG0000008	184	Accessory	20.1	CCE30314.1			IPR011009											No	No	No	N/A
OG0000008	184	Accessory	20.1	CCE30858.1			IPR011009											No	No	No	N/A
OG0000008	184	Accessory	20.1	CCE30859.1			IPR011009											No	No	No	N/A
OG0000008	184	Accessory	20.1	CCE30860.1			IPR011009											No	No	No	N/A
OG0000008	184	Accessory	20.1	CCE30861.1			IPR011009											No	No	No	N/A
OG0000008	184	Accessory	20.1	CCE30863.1			IPR011009											No	No	No	N/A
OG0000008	184	Accessory	20.1	CCE32612.1			IPR011009											No	No	No	N/A
OG0000008	184	Accessory	LM207	E4U10_000620-T1			IPR011009											No	No	No	N/A
OG0000008	184	Accessory	LM207	E4U10_000621-T1			IPR011009											No	No	No	N/A
OG0000008	184	Accessory	LM207	E4U10_000622-T1			IPR011009											No	No	No	N/A
OG0000008	184	Accessory	LM207	E4U10_000623-T1			IPR011009											No	No	No	N/A
OG0000008	184	Accessory	LM207	E4U10_003991-T1			IPR011009											No	No	No	N/A
OG0000008	184	Accessory	LM207	E4U10_003992-T1			IPR011009											No	No	No	N/A
OG0000008	184	Accessory	LM207	E4U10_005276-T1			IPR011009											No	No	No	N/A
OG0000008	184	Accessory	LM207	E4U10_005278-T1			IPR011009											No	No	No	N/A
OG0000008	184	Accessory	LM207	E4U10_006971-T1			IPR011009											No	No	No	N/A
OG0000008	184	Accessory	LM461	E4U11_002042-T1			IPR011009											No	No	No	N/A
OG0000008	184	Accessory	LM461	E4U11_002043-T1			IPR011009											No	No	No	N/A
OG0000008	184	Accessory	LM461	E4U11_002044-T1			IPR011009											No	No	No	N/A
OG0000008	184	Accessory	LM461	E4U11_002046-T1			IPR011009											No	No	No	N/A
OG0000008	184	Accessory	LM461	E4U11_003950-T1			IPR011009											No	No	No	N/A
OG0000008	184	Accessory	LM461	E4U11_003951-T1			IPR011009											No	No	No	N/A
OG0000008	184	Accessory	LM461	E4U11_003952-T1			IPR011009											No	No	No	N/A
OG0000008	184	Accessory	LM461	E4U11_003953-T1			IPR011009											No	No	No	N/A
OG0000008	184	Accessory	LM461	E4U11_007035-T1			IPR011009											No	No	No	N/A
OG0000008	184	Accessory	LM461	E4U11_008538-T1			IPR011009											No	No	No	N/A
OG0000008	184	Accessory	LM582	E4U12_003381-T1			IPR011009											No	No	No	N/A
OG0000008	184	Accessory	LM582	E4U12_003382-T1			IPR011009											No	No	No	N/A
OG0000008	184	Accessory	LM582	E4U12_003815-T1			IPR011009											No	No	No	N/A
OG0000008	184	Accessory	LM582	E4U12_005991-T1			IPR011009											No	No	No	N/A
OG0000008	184	Accessory	LM582	E4U12_006050-T1			IPR011009											No	No	No	N/A
OG0000008	184	Accessory	LM582	E4U12_006052-T1			IPR011009											No	No	No	N/A
OG0000008	184	Accessory	LM582	E4U12_008031-T1			IPR011009											No	No	No	N/A
OG0000008	184	Accessory	LM28	E4U23_001725-T1			IPR011009											No	No	No	N/A
OG0000008	184	Accessory	LM28	E4U23_001726-T1			IPR011009											No	No	No	N/A
OG0000008	184	Accessory	LM28	E4U23_002753-T1			IPR011009											No	No	No	N/A
OG0000008	184	Accessory	LM28	E4U23_003307-T1			IPR011009											No	No	No	N/A
OG0000008	184	Accessory	LM28	E4U23_003309-T1			IPR011009											No	No	No	N/A
OG0000008	184	Accessory	LM28	E4U23_004971-T1			IPR011009											No	No	No	N/A
OG0000008	184	Accessory	LM28	E4U23_004972-T1			IPR011009											No	No	No	N/A
OG0000008	184	Accessory	LM28	E4U23_004973-T1			IPR011009											No	No	No	N/A
OG0000008	184	Accessory	LM28	E4U23_004974-T1			IPR011009											No	No	No	N/A
OG0000008	184	Accessory	LM30	E4U24_003488-T1			IPR011009											No	No	No	N/A
OG0000008	184	Accessory	LM30	E4U24_004894-T1			IPR011009											No	No	No	N/A
OG0000008	184	Accessory	LM30	E4U24_004896-T1			IPR011009											No	No	No	N/A
OG0000008	184	Accessory	LM30	E4U24_007292-T1														No	No	No	N/A
OG0000008	184	Accessory	LM30	E4U24_007293-T1			IPR011009											No	No	No	N/A
OG0000008	184	Accessory	LM30	E4U24_007294-T1			IPR011009											No	No	No	N/A
OG0000008	184	Accessory	LM30	E4U24_007295-T1			IPR011009											No	No	No	N/A
OG0000008	184	Accessory	LM30	E4U24_007605-T1			IPR011009											No	No	No	N/A
OG0000008	184	Accessory	LM33	E4U25_002437-T1			IPR011009											No	No	No	N/A
OG0000008	184	Accessory	LM33	E4U25_002438-T1			IPR011009											No	No	No	N/A
OG0000008	184	Accessory	LM33	E4U25_003529-T1			IPR011009											No	No	No	N/A
OG0000008	184	Accessory	LM33	E4U25_007710-T1			IPR011009											No	No	No	N/A
OG0000008	184	Accessory	LM33	E4U25_007711-T1			IPR011009											No	No	No	N/A
OG0000008	184	Accessory	LM33	E4U25_007712-T1			IPR011009											No	No	No	N/A
OG0000008	184	Accessory	LM33	E4U25_007713-T1			IPR011009											No	No	No	N/A
OG0000008	184	Accessory	LM33	E4U25_007715-T1			IPR011009											No	No	No	N/A
OG0000008	184	Accessory	LM33	E4U25_008075-T1			IPR011009											No	No	No	N/A
OG0000008	184	Accessory	LM39	E4U26_001876-T1			IPR011009											No	No	No	N/A
OG0000008	184	Accessory	LM39	E4U26_001877-T1			IPR011009											No	No	No	N/A
OG0000008	184	Accessory	LM39	E4U26_003328-T1			IPR011009											No	No	No	N/A
OG0000008	184	Accessory	LM39	E4U26_003330-T1			IPR011009											No	No	No	N/A
OG0000008	184	Accessory	LM39	E4U26_004258-T1			IPR011009											No	No	No	N/A
OG0000008	184	Accessory	LM39	E4U26_005614-T1			IPR011009											No	No	No	N/A
OG0000008	184	Accessory	LM232	E4U27_003176-T1			IPR011009											No	No	No	N/A
OG0000008	184	Accessory	LM232	E4U27_005272-T1			IPR011009											No	No	No	N/A
OG0000008	184	Accessory	LM232	E4U27_005273-T1			IPR011009											No	No	No	N/A
OG0000008	184	Accessory	LM232	E4U27_005566-T1			IPR011009											No	No	No	N/A
OG0000008	184	Accessory	LM232	E4U27_006881-T1			IPR011009											No	No	No	N/A
OG0000008	184	Accessory	LM232	E4U27_007991-T1			IPR011009											No	No	No	N/A
OG0000008	184	Accessory	LM470	E4U28_001626-T1														No	No	No	N/A
OG0000008	184	Accessory	LM470	E4U28_003850-T1			IPR011009											No	No	No	N/A
OG0000008	184	Accessory	LM470	E4U28_004987-T1			IPR011009											No	No	No	N/A
OG0000008	184	Accessory	LM470	E4U28_004988-T1			IPR011009											No	No	No	N/A
OG0000008	184	Accessory	LM470	E4U28_004989-T1			IPR011009											No	No	No	N/A
OG0000008	184	Accessory	LM470	E4U28_004990-T1			IPR011009											No	No	No	N/A
OG0000008	184	Accessory	LM470	E4U28_007266-T1			IPR011009											No	No	No	N/A
OG0000008	184	Accessory	LM470	E4U28_007268-T1			IPR011009											No	No	No	N/A
OG0000008	184	Accessory	LM46	E4U34_000248-T1			IPR011009											No	No	No	N/A
OG0000008	184	Accessory	LM46	E4U34_004272-T1			IPR011009											No	No	No	N/A
OG0000008	184	Accessory	LM46	E4U34_004274-T1			IPR011009											No	No	No	N/A
OG0000008	184	Accessory	LM46	E4U34_005541-T1			IPR011009											No	No	No	N/A
OG0000008	184	Accessory	LM46	E4U34_005542-T1			IPR011009											No	No	No	N/A
OG0000008	184	Accessory	LM46	E4U34_005543-T1			IPR011009											No	No	No	N/A
OG0000008	184	Accessory	LM46	E4U34_006534-T1			IPR011009											No	No	No	N/A
OG0000008	184	Accessory	LM46	E4U34_006535-T1			IPR011009											No	No	No	N/A
OG0000008	184	Accessory	LM46	E4U34_006536-T1			IPR011009											No	No	No	N/A
OG0000008	184	Accessory	LM60	E4U35_001433-T1			IPR011009											No	No	No	N/A
OG0000008	184	Accessory	LM60	E4U35_001434-T1			IPR011009											No	No	No	N/A
OG0000008	184	Accessory	LM60	E4U35_001435-T1			IPR011009											No	No	No	N/A
OG0000008	184	Accessory	LM60	E4U35_002499-T1			IPR011009											No	No	No	N/A
OG0000008	184	Accessory	LM60	E4U35_003743-T1			IPR011009											No	No	No	N/A
OG0000008	184	Accessory	LM60	E4U35_003744-T1			IPR011009											No	No	No	N/A
OG0000008	184	Accessory	LM60	E4U35_003745-T1			IPR011009											No	No	No	N/A
OG0000008	184	Accessory	LM60	E4U35_007660-T1			IPR011009											No	No	No	N/A
OG0000008	184	Accessory	LM223	E4U36_000450-T1			IPR011009											No	No	No	N/A
OG0000008	184	Accessory	LM223	E4U36_001758-T1			IPR011009											No	No	No	N/A
OG0000008	184	Accessory	LM223	E4U36_001760-T1			IPR011009											No	No	No	N/A
OG0000008	184	Accessory	LM223	E4U36_002857-T1			IPR011009											No	No	No	N/A
OG0000008	184	Accessory	LM223	E4U36_003068-T1			IPR011009											No	No	No	N/A
OG0000008	184	Accessory	LM223	E4U36_003069-T1			IPR011009											No	No	No	N/A
OG0000008	184	Accessory	LM223	E4U36_007161-T1			IPR011009											No	No	No	N/A
OG0000008	184	Accessory	LM223	E4U36_007162-T1			IPR011009											No	No	No	N/A
OG0000008	184	Accessory	LM223	E4U36_007163-T1			IPR011009											No	No	No	N/A
OG0000008	184	Accessory	LM223	E4U36_008354-T1			IPR011009											No	No	No	N/A
OG0000008	184	Accessory	LM469	E4U37_002864-T1			IPR011009											No	No	No	N/A
OG0000008	184	Accessory	LM469	E4U37_002865-T1			IPR011009											No	No	No	N/A
OG0000008	184	Accessory	LM469	E4U37_002866-T1			IPR011009											No	No	No	N/A
OG0000008	184	Accessory	LM469	E4U37_003455-T1			IPR011009											No	No	No	N/A
OG0000008	184	Accessory	LM469	E4U37_003457-T1			IPR011009											No	No	No	N/A
OG0000008	184	Accessory	LM469	E4U37_004694-T1			IPR011009											No	No	No	N/A
OG0000008	184	Accessory	LM469	E4U37_008202-T1			IPR011009											No	No	No	N/A
OG0000008	184	Accessory	LM474	E4U38_001667-T1			IPR011009											No	No	No	N/A
OG0000008	184	Accessory	LM474	E4U38_001668-T1			IPR011009											No	No	No	N/A
OG0000008	184	Accessory	LM474	E4U38_001669-T1			IPR011009											No	No	No	N/A
OG0000008	184	Accessory	LM474	E4U38_001783-T1			IPR011009											No	No	No	N/A
OG0000008	184	Accessory	LM474	E4U38_002204-T1			IPR011009											No	No	No	N/A
OG0000008	184	Accessory	LM474	E4U38_003268-T1			IPR011009											No	No	No	N/A
OG0000008	184	Accessory	LM474	E4U38_003269-T1			IPR011009											No	No	No	N/A
OG0000008	184	Accessory	LM474	E4U38_003270-T1														No	No	No	N/A
OG0000008	184	Accessory	Clav26	E4U44_000156-T1			IPR011009											No	No	No	N/A
OG0000008	184	Accessory	Clav26	E4U44_003831-T1			IPR011009											No	No	No	N/A
OG0000008	184	Accessory	Clav26	E4U44_007145-T1			IPR011009											No	No	No	N/A
OG0000008	184	Accessory	Clav26	E4U44_007146-T1			IPR011009											No	No	No	N/A
OG0000008	184	Accessory	Clav26	E4U44_007147-T1			IPR011009											No	No	No	N/A
OG0000008	184	Accessory	Clav26	E4U44_007148-T1			IPR011009											No	No	No	N/A
OG0000008	184	Accessory	Clav26	E4U44_007641-T1			IPR011009											No	No	No	N/A
OG0000008	184	Accessory	Clav26	E4U44_007642-T1			IPR011009											No	No	No	N/A
OG0000008	184	Accessory	Clav46	E4U45_002254-T1			IPR011009											No	No	No	N/A
OG0000008	184	Accessory	Clav46	E4U45_002255-T1			IPR011009											No	No	No	N/A
OG0000008	184	Accessory	Clav46	E4U45_002256-T1			IPR011009											No	No	No	N/A
OG0000008	184	Accessory	Clav46	E4U45_002770-T1			IPR011009											No	No	No	N/A
OG0000008	184	Accessory	Clav46	E4U45_002772-T1			IPR011009											No	No	No	N/A
OG0000008	184	Accessory	Clav46	E4U45_007633-T1			IPR011009											No	No	No	N/A
OG0000008	184	Accessory	Clav46	E4U45_008299-T1			IPR011009											No	No	No	N/A
OG0000008	184	Accessory	Clav55	E4U46_000395-T1														No	No	No	N/A
OG0000008	184	Accessory	Clav55	E4U46_000505-T1														No	No	No	N/A
OG0000008	184	Accessory	Clav55	E4U46_002419-T1			IPR011009											No	No	No	N/A
OG0000008	184	Accessory	Clav55	E4U46_002534-T1			IPR011009											No	No	No	N/A
OG0000008	184	Accessory	Clav55	E4U46_002536-T1			IPR011009											No	No	No	N/A
OG0000008	184	Accessory	Clav55	E4U46_003339-T1			IPR011009											No	No	No	N/A
OG0000008	184	Accessory	Clav55	E4U46_003340-T1			IPR011009											No	No	No	N/A
OG0000008	184	Accessory	Clav55	E4U46_003341-T1			IPR011009											No	No	No	N/A
OG0000008	184	Accessory	Clav55	E4U46_003342-T1			IPR011009											No	No	No	N/A
OG0000008	184	Accessory	LM4	E4U47_000194-T1			IPR011009											No	No	No	N/A
OG0000008	184	Accessory	LM4	E4U47_002843-T1			IPR011009											No	No	No	N/A
OG0000008	184	Accessory	LM4	E4U47_007110-T1			IPR011009											No	No	No	N/A
OG0000008	184	Accessory	LM4	E4U47_007111-T1			IPR011009											No	No	No	N/A
OG0000008	184	Accessory	LM4	E4U47_007112-T1			IPR011009											No	No	No	N/A
OG0000008	184	Accessory	LM4	E4U47_008351-T1			IPR011009											No	No	No	N/A
OG0000008	184	Accessory	LM5	E4U48_003053-T1			IPR011009											No	No	No	N/A
OG0000008	184	Accessory	LM5	E4U48_003055-T1			IPR011009											No	No	No	N/A
OG0000008	184	Accessory	LM5	E4U48_005884-T1			IPR011009											No	No	No	N/A
OG0000008	184	Accessory	LM5	E4U48_005885-T1			IPR011009											No	No	No	N/A
OG0000008	184	Accessory	LM5	E4U48_005886-T1			IPR011009											No	No	No	N/A
OG0000008	184	Accessory	LM5	E4U48_005887-T1			IPR011009											No	No	No	N/A
OG0000008	184	Accessory	LM5	E4U48_006988-T1			IPR011009											No	No	No	N/A
OG0000008	184	Accessory	LM5	E4U48_006989-T1			IPR011009											No	No	No	N/A
OG0000008	184	Accessory	LM5	E4U48_007699-T1			IPR011009											No	No	No	N/A
OG0000008	184	Accessory	LM14	E4U49_001796-T1			IPR011009											No	No	No	N/A
OG0000008	184	Accessory	LM14	E4U49_001797-T1			IPR011009											No	No	No	N/A
OG0000008	184	Accessory	LM14	E4U49_001798-T1			IPR011009											No	No	No	N/A
OG0000008	184	Accessory	LM14	E4U49_003435-T1			IPR011009											No	No	No	N/A
OG0000008	184	Accessory	LM14	E4U49_003437-T1			IPR011009											No	No	No	N/A
OG0000008	184	Accessory	LM14	E4U49_004877-T1			IPR011009											No	No	No	N/A
OG0000008	184	Accessory	LM14	E4U49_006724-T1			IPR011009											No	No	No	N/A
OG0000008	184	Accessory	LM14	E4U49_006725-T1			IPR011009											No	No	No	N/A
OG0000008	184	Accessory	LM71	E4U50_000271-T1			IPR011009											No	No	No	N/A
OG0000008	184	Accessory	LM71	E4U50_001050-T1			IPR011009											No	No	No	N/A
OG0000008	184	Accessory	LM71	E4U50_001051-T1			IPR011009											No	No	No	N/A
OG0000008	184	Accessory	LM71	E4U50_001282-T1			IPR011009											No	No	No	N/A
OG0000008	184	Accessory	LM71	E4U50_001283-T1			IPR011009											No	No	No	N/A
OG0000008	184	Accessory	LM71	E4U50_001284-T1			IPR011009											No	No	No	N/A
OG0000008	184	Accessory	LM233	E4U51_001687-T1			IPR011009											No	No	No	N/A
OG0000008	184	Accessory	LM233	E4U51_003706-T1			IPR011009											No	No	No	N/A
OG0000008	184	Accessory	LM233	E4U51_003707-T1			IPR011009											No	No	No	N/A
OG0000008	184	Accessory	LM233	E4U51_003708-T1			IPR011009											No	No	No	N/A
OG0000008	184	Accessory	LM233	E4U51_006090-T1			IPR011009											No	No	No	N/A
OG0000008	184	Accessory	LM233	E4U51_007924-T1			IPR011009											No	No	No	N/A
OG0000008	184	Accessory	LM233	E4U51_008095-T1			IPR011009											No	No	No	N/A
OG0000009	149	Accessory	20.1	CCE27255.1			IPR000719,IPR017441,IPR011009	GO:0005524,GO:0006468,GO:0004672										No	No	No	N/A
OG0000009	149	Accessory	20.1	CCE27258.1		PF00069,PF07714	IPR000719,IPR017441,IPR011009	GO:0005524,GO:0006468,GO:0004672										No	No	No	N/A
OG0000009	149	Accessory	20.1	CCE29391.1			IPR000719,IPR011009	GO:0005524,GO:0006468,GO:0004672										No	No	No	N/A
OG0000009	149	Accessory	20.1	CCE29392.1		PF00069,PF07714	IPR000719,IPR017441,IPR011009	GO:0005524,GO:0006468,GO:0004672										No	No	No	N/A
OG0000009	149	Accessory	20.1	CCE29413.1		PF00069,PF07714	IPR000719,IPR017441,IPR011009	GO:0005524,GO:0006468,GO:0004672										No	No	No	N/A
OG0000009	149	Accessory	20.1	CCE33763.1		PF00069	IPR000719,IPR011009	GO:0005524,GO:0006468,GO:0004672								1		No	No	No	N/A
OG0000009	149	Accessory	20.1	CCE34227.1		PF00069	IPR000719,IPR011009	GO:0005524,GO:0006468,GO:0004672										No	No	No	N/A
OG0000009	149	Accessory	LM207	E4U10_000347-T1		PF00069,PF07714	IPR000719,IPR011009	GO:0005524,GO:0006468,GO:0004672										No	No	No	N/A
OG0000009	149	Accessory	LM207	E4U10_002053-T1		PF00069,PF07714	IPR000719,IPR017441,IPR011009	GO:0005524,GO:0006468,GO:0004672										No	No	No	N/A
OG0000009	149	Accessory	LM207	E4U10_003763-T1		PF00069,PF07714	IPR000719,IPR017441,IPR011009	GO:0005524,GO:0006468,GO:0004672								2		No	No	No	N/A
OG0000009	149	Accessory	LM207	E4U10_004076-T1		PF00069,PF07714	IPR000719,IPR017441,IPR011009	GO:0005524,GO:0006468,GO:0004672										No	No	No	N/A
OG0000009	149	Accessory	LM207	E4U10_004230-T1		PF00069,PF07714	IPR000719,IPR017441,IPR011009	GO:0005524,GO:0006468,GO:0004672							Secreted			No	No	No	N/A
OG0000009	149	Accessory	LM207	E4U10_008092-T1		PF00069,PF07714	IPR000719,IPR017441,IPR011009	GO:0005524,GO:0006468,GO:0004672										No	No	No	N/A
OG0000009	149	Accessory	LM207	E4U10_008094-T1			IPR000719,IPR017441,IPR011009	GO:0005524,GO:0006468,GO:0004672										No	No	No	N/A
OG0000009	149	Accessory	LM461	E4U11_000124-T1		PF00069,PF07714	IPR000719,IPR011009	GO:0005524,GO:0006468,GO:0004672										No	No	No	N/A
OG0000009	149	Accessory	LM461	E4U11_000125-T1		PF00069,PF07714	IPR000719,IPR017441,IPR011009	GO:0005524,GO:0006468,GO:0004672										No	No	No	N/A
OG0000009	149	Accessory	LM461	E4U11_000195-T1			IPR011009											No	No	No	N/A
OG0000009	149	Accessory	LM461	E4U11_000647-T1		PF00069,PF07714	IPR000719,IPR017441,IPR011009	GO:0005524,GO:0006468,GO:0004672										No	No	No	N/A
OG0000009	149	Accessory	LM461	E4U11_002009-T1		PF00069,PF07714	IPR000719,IPR017441,IPR011009	GO:0005524,GO:0006468,GO:0004672										No	No	No	N/A
OG0000009	149	Accessory	LM461	E4U11_002011-T1		PF00069,PF07714	IPR000719,IPR017441,IPR011009	GO:0005524,GO:0006468,GO:0004672										No	No	No	N/A
OG0000009	149	Accessory	LM461	E4U11_003606-T1		PF00069,PF07714	IPR000719,IPR017441,IPR011009	GO:0005524,GO:0006468,GO:0004672								2		No	No	No	N/A
OG0000009	149	Accessory	LM461	E4U11_005187-T1		PF00069,PF07714	IPR000719,IPR017441,IPR011009	GO:0005524,GO:0006468,GO:0004672										No	No	No	N/A
OG0000009	149	Accessory	LM461	E4U11_005259-T1		PF00069,PF07714	IPR000719,IPR017441,IPR011009	GO:0005524,GO:0006468,GO:0004672										No	No	No	N/A
OG0000009	149	Accessory	LM461	E4U11_008570-T1														No	No	No	N/A
OG0000009	149	Accessory	Clav04	E4U22_002175-T1		PF00069,PF07714	IPR000719,IPR011009	GO:0005524,GO:0006468,GO:0004672										No	No	No	N/A
OG0000009	149	Accessory	Clav04	E4U22_002550-T1		PF00069,PF07714	IPR000719,IPR017441,IPR011009	GO:0005524,GO:0006468,GO:0004672										No	No	No	N/A
OG0000009	149	Accessory	Clav04	E4U22_003132-T1			IPR011009											No	No	No	N/A
OG0000009	149	Accessory	Clav04	E4U22_003197-T1			IPR011009											No	No	No	N/A
OG0000009	149	Accessory	Clav04	E4U22_003263-T1		PF00069,PF07714	IPR000719,IPR017441,IPR011009	GO:0005524,GO:0006468,GO:0004672										No	No	No	N/A
OG0000009	149	Accessory	Clav04	E4U22_003265-T1		PF00069	IPR000719,IPR011009	GO:0005524,GO:0006468,GO:0004672										No	No	No	N/A
OG0000009	149	Accessory	Clav04	E4U22_003893-T1		PF00069,PF07714	IPR000719,IPR017441,IPR011009	GO:0005524,GO:0006468,GO:0004672										No	No	No	N/A
[truncated: 200,604+ more rows]
