# Supplementary material for: A large accessory genome and high recombination rates may influence global distribution and broad host range of the fungal plant pathogen Claviceps purpurea
Source: PLoS One. 2022 Feb 10;17(2):e0263496. doi: 10.1371/journal.pone.0263496 (PMC8830672; doi:10.1371/journal.pone.0263496)
Supplement: S2 Table — (XLSX) [file pone.0263496.s009.xlsx]

## Sheet: Table S2
S2 Table: Domains that are significantly enriched (Fischer's Exact test with Benjamini-Hochberg and Bonferroni FDR cutoff α = 0.05) of all pangenome orthogroups.
Pangenome Category	Pfams	Association	P-value	Iprscan	Association	P-value	GO	Association	P-value	MEROPs	Association	P-value
Core	PF00400	WD domain, G-beta repeat	0.016	IPR027417	P-loop containing nucleoside triphosphate hydrolase	0.0001	GO:0005515	protein binding (M)	2.86286e-06
	PF07690	Major Facilitator Superfamily	0.024	IPR016024	Armadillo-type fold	0.025	GO:0016021	integral component of membrane (C)	0.000121346
				IPR036322	WD40-repeat-containing domain superfamily	0.029	GO:0055114	oxidation-reduction process (B)	0.000125312
				IPR015943	WD40/YVTN repeat-like-containing domain superfamily	0.037	GO:0005524	ATP binding (M)	0.000150555
				IPR017986	WD40-repeat-containing domain	0.045	GO:0003824	catalytic activity (M)	0.000241512
				IPR001680	WD40 repeat	0.046	GO:0055085	transmembrane transport (B)	0.000738093
							GO:0005634	nucleus (C)	0.00191303
							GO:0016491	oxidoreductase activity (M)	0.00232097
							GO:0008270	zinc ion binding (M)	0.00776717
							GO:0016020	membrane (C)	0.00842905
							GO:0008152	metabolic process (B)	0.0132092
							GO:0005488	binding (M)	0.017216
							GO:0003676	nucleic acid binding (M)	0.0381041
Accessory										MER0001399	penicillolysin / fungal acid metalloendopeptidase	0.016
Singleton	PF03221	Tc5 transposase DNA-binding domain	0.019
