# Supplementary material for: A large accessory genome and high recombination rates may influence global distribution and broad host range of the fungal plant pathogen Claviceps purpurea
Source: PLoS One. 2022 Feb 10;17(2):e0263496. doi: 10.1371/journal.pone.0263496 (PMC8830672; doi:10.1371/journal.pone.0263496)
Supplement: S3 Table — (XLSX) [file pone.0263496.s010.xlsx]

## Sheet: Table S3
S3 Table: Domains that are significantly enriched (Fischer's Exact test with Benjamini-Hochberg and Bonferroni FDR cutoff α = 0.05) of pangenome orthogroups that contain paralogs.
Pangenome Category	Pfams	Association	P-value	Iprscan	Association	P-value	GO	Association	P-value	MEROPs	Association	P-value	smCOGS	Association	P-value	CAZys	Association	P-value
Core	PF00067	Cytochrome P450	0.038	IPR017972	Cytochrome P450	0.028	GO:0004555	alpha,alpha-trehalase activity (M)	0.035				SMCOG1127	condensation domain-containing protein	0.037	GH37	α,α-trehalase	0.0049
							GO:0005991	trehalose metabolic process (B)	0.035				SMCOG1034	cytochrome P450	0.049
							GO:0016705	oxidoreductase activity (M)	0.042
Accessory	PF01636	Phosphotransferase enzyme family	9.43636e-06	IPR011009	Protein kinase-like domain superfamily	6.82238e-09	GO:0006468	protein phosphorylation (B)	0.00156129	MER0093133	acid prolyl endopeptidase	0.008097
	PF00249	Myb-like DNA-binding domain	0.00095	IPR002575	Aminoglycoside phosphotransferase	1.00971e-05	GO:0004672	protein kinase activity (M)	0.00156129	MER0001399	penicillolysin / fungal acid metalloendopeptidase	0.0309888
	PF10551	MULE transposase domain	0.0216	IPR008266	Tyrosine-protein kinase, active site	0.000407505	GO:0015074	DNA integration (B)	0.0392393
	PF13921	Myb-like DNA-binding domain	0.0498	IPR009057	Homeobox-like domain superfamily	0.00204409
				IPR000719	Protein kinase domain	0.00472201
				IPR001005	SANT/Myb domain	0.0127034
				IPR017877	Myb-like domain	0.0342233
