# Supplementary material for: A large accessory genome and high recombination rates may influence global distribution and broad host range of the fungal plant pathogen Claviceps purpurea
Source: PLoS One. 2022 Feb 10;17(2):e0263496. doi: 10.1371/journal.pone.0263496 (PMC8830672; doi:10.1371/journal.pone.0263496)
Supplement: S4 Table — (XLSX) [file pone.0263496.s011.xlsx]

## Sheet: Table S4
S4 Table: PAML results of single-copy orthologs in Claviceps purpurea. Omega values were caluculated using the YN00 method in PAML.
Pangenome Cluster	Classification	Omega
OG0004454	Conserved	0.2688
OG0004441	Conserved	0.0617
OG0004440	Conserved	0.104
OG0001025	Unclassified	0.1493
OG0001022	Conserved	0.132
OG0001021	Secreted	0.1908
OG0005642	Conserved	0.3604
OG0005838	Conserved	0.3546
OG0001178	Conserved	0.0209
OG0001179	Conserved	0.0618
OG0002944	Conserved	0.143
OG0002943	Unclassified	0.4671
OG0006240	Conserved	0.085
OG0006241	Conserved	0.5146
OG0006243	Transmembrane	0.1019
OG0006244	Conserved	0.1534
OG0006247	Conserved	0.0135
OG0005539	Conserved	0.0731
OG0005540	Conserved	0.0543
OG0002690	Conserved	0.0237
OG0005840	Conserved	0.2373
OG0005842	Unclassified	0.0702
OG0005843	Conserved	0.0384
OG0005844	Conserved	0.1314
OG0005845	Conserved	0.0284
OG0001444	Conserved	0.2108
OG0002904	Unclassified	0.3103
OG0006161	Transmembrane	0.0789
OG0006162	Secreted	0.1851
OG0006168	Conserved	0.0129
OG0006169	Transmembrane	0.0277
OG0006170	Transmembrane	0.0772
OG0006172	Unclassified	0.0536
OG0006174	Conserved	0.0803
OG0001586	Conserved	0.2252
OG0001800	Unclassified	0.8047
OG0001224	Secreted	0.0784
OG0001754	Conserved	0.3121
OG0001792	Metabolites	0.2315
OG0001793	Metabolites	0.0819
OG0001794	Metabolites	0.0256
OG0001797	Metabolites	0.0857
OG0001699	Conserved	0.117
OG0002274	Conserved	0.2374
OG0000654	Conserved	0.0657
OG0004690	Transmembrane	0.0728
OG0004691	Transmembrane	0.0082
OG0004692	Conserved	0.0506
OG0004693	Conserved	0.0615
OG0004695	Conserved	0.0961
OG0005397	Transmembrane	0.1254
OG0005396	Conserved	0.302
OG0003926	Transmembrane	0.0995
OG0003928	MEROPs	0.0955
OG0003931	Unclassified	0.2776
OG0003932	Conserved	0.0941
OG0003933	Conserved	0.2169
OG0003934	Conserved	0.0883
OG0003935	Conserved	0.0446
OG0003936	Conserved	0.1045
OG0003939	Conserved	0.0449
OG0003940	Transmembrane	0.0896
OG0005629	Unclassified	0.0211
OG0005630	Conserved	0.1142
OG0005631	Transmembrane	0.0301
OG0005632	Conserved	0.1498
OG0005633	Secreted	0.0698
OG0005956	Conserved	0.0594
OG0006741	Unclassified	0.153
OG0006742	Conserved	0.1549
OG0006155	Transmembrane	0.2089
OG0006156	Conserved	0.0887
OG0006158	Conserved	0.2111
OG0006270	Conserved	0.0814
OG0006271	Conserved	0.297
OG0006272	Conserved	0.0833
OG0001761	Transmembrane	0.141
OG0004770	Conserved	0.1646
OG0001017	Conserved	0.0276
OG0004890	Transmembrane	0.3438
OG0004892	Conserved	0.082
OG0001484	Unclassified	0.4964
OG0001486	Conserved	0.0804
OG0001488	Unclassified	0.2872
OG0002257	Conserved	0.1379
OG0001994	MEROPs	0.262
OG0002644	Unclassified	1.1752
OG0004741	Conserved	0.125
OG0004742	Conserved	0.1933
OG0004743	Transmembrane	0.268
OG0004744	Transmembrane	0.1362
OG0004746	Conserved	0.1266
OG0006632	Conserved	0.0819
OG0006631	Conserved	0.1759
OG0006630	Conserved	0.418
OG0004969	Conserved	0.0314
OG0004970	Conserved	0.1375
OG0004971	Conserved	0.3498
OG0004973	Conserved	0.1265
OG0004974	Unclassified	0.3567
OG0004975	Conserved	0.095
OG0001409	Unclassified	0.0742
OG0001410	Conserved	0.0834
OG0001411	Conserved	0.0494
OG0001412	MEROPs	0.124
OG0001413	Transmembrane	0.0898
OG0001414	Transmembrane	0.148
OG0001415	Conserved	0.0583
OG0001417	Conserved	0.3027
OG0001418	Conserved	0.1491
OG0001419	Conserved	0.1487
OG0001511	Conserved	0.1828
OG0002562	Conserved	0.1258
OG0005676	Conserved	0.3663
OG0005675	Conserved	0.3064
OG0005674	Conserved	0.0088
OG0005673	Conserved	0.0342
OG0003957	Conserved	0.2534
OG0003956	Transmembrane	0.1291
OG0003955	Conserved	0.1951
OG0004324	Conserved	0.0307
OG0004325	Conserved	0.0053
OG0004326	Conserved	0.0614
OG0004327	MEROPs	0.0995
OG0004328	Conserved	0.0016
OG0004329	Unclassified	0.0928
OG0004330	Conserved	0.0668
OG0004334	Conserved	0.013
OG0004335	Conserved	0.0465
OG0004337	Conserved	0.0341
OG0004339	Conserved	0.2926
OG0004340	Conserved	0.1203
OG0004342	Conserved	0.0062
OG0004111	Conserved	0.112
OG0004113	Unclassified	0.0915
OG0004114	Conserved	0.0154
OG0004115	Conserved	0.0845
OG0004116	Conserved	0.0862
OG0005321	Conserved	0.1384
OG0003756	Conserved	0.0446
OG0003757	Conserved	0.0556
OG0003759	Unclassified	0.1216
OG0003760	Transmembrane	0.1396
OG0004420	Conserved	0.0392
OG0004419	Conserved	0.392
OG0004847	Conserved	0.0692
OG0004846	Conserved	0.0398
OG0003176	Conserved	0.2971
OG0003177	Transmembrane	0.1032
OG0003179	Conserved	0.0764
OG0003181	Conserved	0.0408
OG0003182	Transmembrane	0.0897
OG0003183	Unclassified	0.3655
OG0000691	Conserved	0.0255
OG0000690	Conserved	0.0859
OG0000689	Transmembrane	0.0729
OG0000688	Unclassified	0.0562
OG0000685	Conserved	0.0275
OG0000683	Conserved	0.0617
OG0000682	Conserved	0.2177
OG0000681	Unclassified	0.1686
OG0000680	Transmembrane	0.0569
OG0005803	Conserved	0.0586
OG0005802	Conserved	0.0318
OG0005801	Conserved	0.0352
OG0004050	Conserved	0.0544
OG0004051	Conserved	0.0592
OG0001472	Conserved	0.1744
OG0006726	Conserved	0.1057
OG0006725	Transmembrane	0.0456
OG0006724	Conserved	0.2137
OG0001080	Unclassified	0.1458
OG0001081	Conserved	0.0084
OG0001085	Conserved	0.0805
OG0001087	Conserved	0.0724
OG0001088	Conserved	0.3086
OG0001089	Unclassified	0.0795
OG0001090	Conserved	0.1273
OG0002075	Secreted	0.1135
OG0004005	Conserved	0.047
OG0006523	Conserved	0.1462
OG0000961	Conserved	0.203
OG0000964	MEROPs	0.1338
OG0000965	Conserved	0.084
OG0000966	Conserved	0.0601
OG0000967	Conserved	0.2026
OG0000968	Conserved	0.1018
OG0001460	Transmembrane	0.087
OG0002866	Transmembrane	0.1235
OG0002863	Conserved	0.0975
OG0002862	Transmembrane	0.0724
OG0002860	Conserved	0.1288
OG0002859	Secreted	0.0999
OG0002857	Conserved	0.1199
OG0002855	Transmembrane	0.0789
OG0004319	Conserved	0.0453
OG0005872	Conserved	0.0461
OG0005412	Conserved	0.0625
OG0005411	Unclassified	0.6383
OG0003905	Conserved	0.0709
OG0003904	Conserved	0.1296
OG0003903	Secreted	0.2873
OG0003902	Conserved	0.0099
OG0003901	Conserved	0.1377
OG0005176	Transmembrane	0.2147
OG0005175	Conserved	0.0634
OG0005173	Transmembrane	0.0366
OG0004613	Transmembrane	0.2472
OG0004611	Secreted	0.0856
OG0004610	Conserved	0.1484
OG0002649	Conserved	0.24
OG0002651	Secreted	0.1063
OG0002652	Conserved	0.026
OG0003737	Conserved	0.0366
OG0003738	Conserved	0.1299
OG0001137	Conserved	0.1315
OG0005256	Conserved	0.1794
OG0005255	Conserved	0.049
OG0005254	Transmembrane	0.1127
OG0005252	Conserved	0.1782
OG0005251	Conserved	0.205
OG0002112	MEROPs	0.2479
OG0006005	Unclassified	0.4366
OG0006004	Unclassified	0.0937
OG0006003	Unclassified	0.3436
OG0006002	Conserved	0.1698
OG0006303	Unclassified	0.211
OG0002453	Conserved	0.211
OG0002454	Conserved	0.1242
OG0002458	Conserved	0.1706
OG0002459	Conserved	0.1034
OG0005666	Conserved	0.6588
OG0005664	Conserved	0.0068
OG0005663	Unclassified	0.3129
OG0005660	Conserved	0.3013
OG0005658	Conserved	0.1809
OG0006520	Unclassified	0.3385
OG0004608	Transmembrane	0.0652
OG0004607	Conserved	0.1554
OG0004606	Conserved	0.2978
OG0005584	Conserved	0.4783
OG0005583	Conserved	0.2637
OG0001844	Conserved	0.3617
OG0001442	Transmembrane	0.0009
OG0005688	Transmembrane	0.2674
OG0005687	Conserved	0.1893
OG0000974	Conserved	0.0702
OG0000973	Conserved	0.2205
OG0002412	CAZys	0.1063
OG0000731	Conserved	0.035
OG0001445	Transmembrane	0.0649
OG0001446	Conserved	0.104
OG0001447	Conserved	0.2092
OG0001907	Metabolites	0.1052
OG0001905	Metabolites	0.1293
OG0001903	Metabolites	0.178
OG0001902	Metabolites	0.0507
OG0001901	Metabolites	0.218
OG0001900	Metabolites	0.0358
OG0001899	Metabolites	0.1486
OG0004293	Secreted	0.1557
OG0003526	Conserved	0.2406
OG0003527	Conserved	0.0354
OG0003528	Conserved	0.0545
OG0003529	Conserved	0.0715
OG0003531	Unclassified	0.1634
OG0003532	Conserved	0.1084
OG0003533	Secreted	0.1231
OG0003534	Transmembrane	0.2167
OG0003535	Transmembrane	0.0151
OG0003536	CAZys	0.0565
OG0003617	Transmembrane	0.1027
OG0003618	Conserved	0.2233
OG0003252	Conserved	0.0584
OG0003250	Conserved	0.3985
OG0003249	Conserved	0.2622
OG0003248	Transmembrane	0.2795
OG0002891	Unclassified	0.3394
OG0002890	Conserved	0.1102
OG0002889	Conserved	0.0703
OG0002888	Conserved	0.0461
OG0002887	Conserved	0.0942
OG0001055	Conserved	0.0911
OG0001056	Conserved	0.1853
OG0002560	MEROPs	0.1373
OG0006797	Transmembrane	0.0693
OG0002506	Transmembrane	0.0558
OG0002503	Transmembrane	0.1238
OG0003158	Unclassified	0.3011
OG0006767	Conserved	0.1845
OG0006593	Conserved	0.078
OG0006594	Conserved	0.2171
OG0005041	Unclassified	0.1626
OG0005043	Conserved	0.2389
OG0005045	Conserved	0.1286
OG0005682	Conserved	0.1602
OG0005683	Conserved	0.146
OG0005684	Transmembrane	0.0482
OG0005207	Conserved	0.0231
OG0005208	Unclassified	0.541
OG0005210	Conserved	0.0851
OG0001709	Conserved	0.1521
OG0001710	Unclassified	0.3368
OG0001711	Conserved	0.0749
OG0004722	Unclassified	0.3421
OG0004724	Conserved	0.2897
OG0004725	Secreted	0.2856
OG0004728	Conserved	0.0763
OG0004733	Conserved	0.0868
OG0004735	Conserved	0.1066
OG0004736	Metabolites	0.0935
OG0004737	Metabolites	0.1628
OG0004738	Metabolites	0.1381
OG0001530	Transmembrane	0.0426
OG0003414	Conserved	0.2345
OG0003416	Conserved	0.4868
OG0003417	MEROPs	0.0396
OG0003418	Conserved	0.0784
OG0002357	Unclassified	0.1267
OG0002059	Conserved	0.2754
OG0002060	Conserved	0.0846
OG0002061	Transmembrane	0.0452
OG0002063	Transmembrane	0.071
OG0005264	Conserved	0.221
OG0005265	Conserved	0.1182
OG0005268	Conserved	0.0928
OG0005269	Unclassified	0.1914
OG0005270	Conserved	0.065
OG0005271	Conserved	0.0419
OG0005272	Conserved	0.0705
OG0005273	Conserved	0.0437
OG0005274	Conserved	0.1958
OG0005275	Conserved	0.0585
OG0005276	Transmembrane	0.0388
OG0005277	Conserved	0.095
OG0001713	Transmembrane	0.2466
OG0001716	Conserved	0.2192
OG0001717	Conserved	0.1393
OG0002019	Conserved	0.2499
OG0002021	Conserved	0.0479
OG0002022	Conserved	0.1047
OG0001221	Conserved	0.11
OG0005576	Unclassified	0.0954
OG0000953	Conserved	0.2913
OG0000954	Conserved	0.0881
OG0000955	Conserved	0.2205
OG0000956	Transmembrane	0.0815
OG0006677	MEROPs	0.2398
OG0006672	Conserved	0.0343
OG0003883	Unclassified	0.6272
OG0003884	Transmembrane	0.1739
OG0003885	Conserved	0.2082
OG0003886	Conserved	0.0816
OG0003887	Conserved	0.2966
OG0003888	Conserved	0.1616
OG0005467	Conserved	0.268
OG0005468	Transmembrane	0.0844
OG0005469	Secreted	0.0572
OG0006391	Conserved	0.0548
OG0006392	Conserved	0.0624
OG0006393	Conserved	0.0051
OG0006394	Unclassified	0.109
OG0006396	Transmembrane	0.0954
OG0003220	Conserved	0.0427
OG0004957	Conserved	0.1735
OG0004958	Conserved	0.0496
OG0004959	Transmembrane	0.1299
OG0004961	Transmembrane	0.3968
OG0004962	Conserved	0.1927
OG0004052	Conserved	0.0891
OG0004053	Secreted	0.1111
OG0004055	Transmembrane	0.0962
OG0004056	Conserved	0.0505
OG0004057	Transmembrane	0.024
OG0004063	Conserved	0.1866
OG0004064	Unclassified	0.1611
OG0003423	Conserved	0.1274
OG0000920	CAZys	0.0166
OG0006639	Transmembrane	0.0762
OG0006640	Conserved	0.1668
OG0006644	Conserved	0.1852
OG0006645	Conserved	0.3203
OG0006647	Conserved	0.0815
OG0005046	Conserved	0.1748
OG0004283	Conserved	0.4234
OG0004282	Conserved	0.298
OG0004281	Conserved	0.0883
OG0004280	Transmembrane	0.0589
OG0004279	Conserved	0.1956
OG0005111	Conserved	0.0966
OG0005112	Conserved	0.0763
OG0005216	Conserved	0.5703
OG0005217	Transmembrane	0.0354
OG0005510	Transmembrane	0.1085
OG0005509	Unclassified	0.2119
OG0005506	Unclassified	1.2579
OG0005505	Conserved	0.7778
OG0005504	Transmembrane	0.1961
OG0005502	Conserved	0.0764
OG0005501	Conserved	0.2023
OG0005500	Conserved	0.1238
OG0005499	Conserved	0.1091
OG0005498	Conserved	0.1175
OG0005497	Unclassified	0.2816
OG0005316	Conserved	0.3557
OG0005317	Conserved	0.1305
OG0005318	Conserved	0.0776
OG0005319	Transmembrane	0.0546
OG0005320	Conserved	0.1261
OG0006211	Conserved	0.1489
OG0006213	Conserved	0.0783
OG0006214	Conserved	0.0059
OG0002827	Transmembrane	0.0508
OG0002830	Secreted	0.523
OG0002832	Unclassified	0.2046
OG0002834	Conserved	0.2459
OG0002837	Conserved	0.0448
OG0002838	Conserved	0.4303
OG0002839	Transmembrane	0.0923
OG0002840	Transmembrane	0.0262
OG0002841	Conserved	0.0581
OG0002842	Transmembrane	0.0173
OG0002843	Unclassified	0.1768
OG0002846	Conserved	0.2163
OG0000975	Conserved	0.0165
OG0000977	Conserved	0.0483
OG0001222	Metabolites	0.2985
OG0002592	Unclassified	0.1857
OG0001255	Unclassified	0.0881
OG0006811	Conserved	0.0506
OG0006810	Conserved	0.428
OG0006809	Conserved	0.3528
OG0002389	Conserved	0.3537
OG0002388	Conserved	0.1696
OG0002387	Conserved	0.2478
OG0002386	Conserved	0.2275
OG0003108	Conserved	0.1902
OG0003109	Transmembrane	0.1408
OG0003110	Conserved	0.0501
OG0003111	Unclassified	0.235
OG0003112	Transmembrane	0.062
OG0003113	Conserved	0.1707
OG0003114	Transmembrane	0.018
OG0003115	Conserved	0.1279
OG0003116	Conserved	0.0285
OG0003117	Conserved	0.392
OG0003441	Secreted	0.1294
OG0003443	Conserved	0.0407
OG0004919	Conserved	0.1179
OG0004921	Conserved	0.1392
OG0004922	Conserved	0.0104
OG0004923	Conserved	0.1285
OG0004924	Transmembrane	0.0768
OG0004925	CAZys	0.082
OG0005640	Conserved	0.2891
OG0005638	Conserved	0.2873
OG0005410	Conserved	0.0568
OG0005409	Conserved	0.2132
OG0005408	Conserved	0.0596
OG0005407	Conserved	0.0368
OG0005406	Conserved	0.0248
OG0001312	Conserved	0.0737
OG0006531	Conserved	0.0184
OG0006530	Conserved	0.1315
OG0004647	MEROPs	0.0266
OG0004646	Transmembrane	0.1217
OG0004645	Conserved	0.0351
OG0004644	Conserved	0.0609
OG0001817	Conserved	0.0446
OG0001319	Transmembrane	0.057
OG0001321	Conserved	0.2445
OG0001322	Conserved	0.0219
OG0001323	Conserved	0.1529
OG0001324	MEROPs	0.0266
OG0002742	Conserved	0.0542
OG0002741	Conserved	0.1268
OG0002740	Conserved	0.0336
OG0002739	Conserved	0.0599
OG0002738	Conserved	0.0288
OG0002737	Conserved	0.1088
OG0002736	Conserved	0.1497
OG0002735	Transmembrane	0.0731
OG0002733	Secreted	0.1022
OG0002732	Conserved	0.0324
OG0002822	Transmembrane	0.0433
OG0002823	Conserved	0.1091
OG0002824	Conserved	0.1042
OG0002825	Conserved	0.3108
OG0003050	Conserved	0.0441
OG0003052	Conserved	0.0162
OG0003560	Conserved	0.1688
OG0003559	Conserved	0.1009
OG0003558	Conserved	0.0524
OG0003557	Conserved	0.1225
OG0003555	Conserved	0.1034
OG0003554	Unclassified	0.2237
OG0001010	Conserved	0.1563
OG0001009	Conserved	0.3332
OG0001008	Conserved	0.1634
OG0006558	Secreted	0.169
OG0006557	Conserved	0.1086
OG0006556	Conserved	0.0545
OG0006555	Conserved	0.1141
OG0000728	Conserved	0.1363
OG0000727	Conserved	0.1361
OG0001822	Conserved	0.0864
OG0000753	Conserved	0.2362
OG0000755	Unclassified	0.2123
OG0000756	Conserved	0.1193
OG0002433	Transmembrane	0.1666
OG0002432	Conserved	0.2571
OG0002429	Conserved	0.1647
OG0006670	Conserved	0.0624
OG0005527	Effectors	0.2606
OG0005530	Conserved	0.2943
OG0005531	Conserved	0.1088
OG0001878	Conserved	0.0993
OG0001879	Conserved	0.1156
OG0001880	Conserved	0.0324
OG0001881	Conserved	0.2236
OG0001882	Conserved	0.0999
OG0001884	Unclassified	0.3573
OG0001887	Transmembrane	0.1322
OG0001888	Conserved	0.0851
OG0001889	Conserved	0.3295
OG0001891	Conserved	0.1185
OG0001893	Conserved	0.1943
OG0001895	Conserved	0.302
OG0001896	Conserved	0.2913
OG0001897	Conserved	0.0677
OG0003728	Conserved	0.2552
OG0003727	Conserved	0.3787
OG0003726	Conserved	0.1533
OG0003723	Conserved	0.4015
OG0003722	MEROPs	0.0347
OG0003718	Conserved	0.0179
OG0003717	Conserved	0.1301
OG0003716	Transmembrane	0.1043
OG0003715	Conserved	0.0345
OG0003714	Conserved	0.0169
OG0003713	Conserved	0.0584
OG0003711	Secreted	0.4498
OG0003710	Conserved	0.1455
OG0003709	Transmembrane	0.0153
OG0003707	Conserved	0.0807
OG0003545	Conserved	0.2593
OG0003547	Unclassified	0.0963
OG0003548	Conserved	0.0714
OG0003549	Conserved	0.1086
OG0003550	Conserved	0.0186
OG0003552	Conserved	0.1449
OG0003553	Transmembrane	0.0568
OG0006654	Conserved	0.0356
OG0006651	Conserved	0.1358
OG0003429	Conserved	0.1089
OG0003428	Conserved	0.1257
OG0004428	MEROPs	0.1163
OG0004429	Conserved	0.1101
OG0004430	Conserved	0.037
OG0004431	Conserved	0.0533
OG0004432	Conserved	0.1149
OG0004433	Secreted	0.1656
OG0002285	Conserved	0.3363
OG0006602	Conserved	nan
OG0005761	Conserved	nan
OG0005759	Conserved	0.084
OG0005758	Conserved	0.0731
OG0000990	Conserved	0.6118
OG0000991	Conserved	0.1873
OG0000992	Transmembrane	0.1039
OG0006088	Conserved	0.0573
OG0006085	Conserved	0.1931
OG0006053	Unclassified	0.4643
OG0006052	Unclassified	0.1629
OG0006273	Conserved	0.0228
OG0006274	Conserved	0.0558
OG0005764	MEROPs	0.0836
OG0005766	Conserved	0.094
OG0005767	Conserved	0.0869
OG0001938	Unclassified	0.1511
OG0001931	Conserved	0.0621
OG0002597	Transmembrane	0.1299
OG0002596	Transmembrane	0.0449
OG0002595	Unclassified	0.3296
OG0006367	Secreted	0.0986
OG0006365	Conserved	0.3093
OG0006364	Conserved	0.198
OG0006362	Conserved	0.0588
OG0006361	Transmembrane	0.1116
OG0006360	Conserved	0.0569
OG0006358	Conserved	0.0249
OG0006474	Conserved	0.3607
OG0003400	Transmembrane	0.0628
OG0002744	Transmembrane	0.1551
OG0002745	Conserved	0.086
OG0003831	Conserved	0.1431
OG0002391	Conserved	0.128
OG0002392	Conserved	0.0971
OG0002394	Conserved	0.0218
OG0002395	Conserved	0.0564
OG0002398	Conserved	0.0879
OG0002399	Conserved	0.1305
OG0004908	Conserved	0.2348
OG0004909	Conserved	0.0226
OG0004910	Conserved	0.2062
OG0004911	Conserved	0.2086
OG0004914	Conserved	0.067
OG0004915	Conserved	0.3513
OG0004917	Transmembrane	0.1985
OG0005669	Transmembrane	0.1395
OG0005668	MEROPs	0.1304
OG0001971	Conserved	0.0964
OG0001972	Conserved	0.3552
OG0001973	Conserved	0.0323
OG0001974	Conserved	0.0548
OG0001977	Conserved	0.0306
OG0004750	Transmembrane	0.0565
OG0004749	Transmembrane	0.0048
OG0004748	Conserved	0.1334
OG0004747	Conserved	0.0573
OG0001654	Conserved	0.3236
OG0004287	Transmembrane	0.0852
OG0004289	Conserved	0.0519
OG0001267	Conserved	0.1492
OG0001266	Conserved	0.0747
OG0001265	Conserved	0.0227
OG0001263	Conserved	0.1624
OG0001261	MEROPs	0.1239
OG0003841	Conserved	0.2695
OG0003836	Conserved	0.0249
OG0003835	Conserved	0.1811
OG0003834	Unclassified	0.1855
OG0003833	Conserved	0.0584
OG0001807	Conserved	0.0921
OG0001806	Conserved	0.153
OG0000770	Conserved	0.0508
OG0000772	Conserved	0.2018
OG0000774	Conserved	0.2707
OG0000775	Conserved	0.1427
OG0000777	Conserved	0.1994
OG0000779	Conserved	0.0763
OG0000780	Conserved	0.0725
OG0000781	Conserved	0.0749
OG0000782	Conserved	0.1702
OG0005596	Conserved	0.0465
OG0005595	Conserved	0.0205
OG0006425	Transmembrane	0.0699
OG0006136	Conserved	0.1036
OG0004240	Conserved	0.0538
OG0004564	Conserved	0.1778
OG0004563	Conserved	0.0098
OG0004559	Conserved	0.031
OG0004558	Conserved	0.3224
OG0004557	Unclassified	0.4216
OG0004556	Conserved	0.1587
OG0004551	Conserved	0.0579
OG0003651	Conserved	0.1067
OG0003650	MEROPs	0.1041
OG0003649	Conserved	0.1933
OG0003648	Conserved	0.1642
OG0003647	Secreted	0.264
OG0003645	Conserved	0.128
OG0002599	Conserved	0.0616
OG0002600	Conserved	0.1456
OG0002601	Conserved	0.0182
OG0003191	Unclassified	0.303
OG0001450	Transmembrane	0.0823
OG0001451	Conserved	0.1314
OG0002303	Conserved	0.1707
OG0006084	Transmembrane	0.2341
OG0006083	Conserved	0.0889
OG0006082	Conserved	0.1466
OG0004855	Transmembrane	0.0269
OG0004854	Conserved	0.1439
OG0003660	Conserved	0.5775
OG0003659	Conserved	0.1673
OG0003658	Conserved	0.113
OG0005948	Conserved	0.1597
OG0005946	Conserved	0.0985
OG0006772	Conserved	0.0478
OG0006771	Secreted	0.1229
OG0003071	Unclassified	0.2172
OG0003070	Conserved	0.1097
OG0003068	Conserved	0.0744
OG0003067	Conserved	0.138
OG0000806	Conserved	0.15
OG0000805	Conserved	0.2991
OG0004361	Transmembrane	0.0736
OG0004362	Conserved	0.3892
OG0004364	Conserved	0.148
OG0002975	Conserved	0.1009
OG0002974	Conserved	0.1333
OG0002973	Conserved	0.1115
OG0002972	Conserved	0.1809
OG0001753	Unclassified	0.1928
OG0003616	Conserved	0.0339
OG0003615	Conserved	0.0635
OG0003614	Conserved	0.0652
OG0003613	Conserved	0.2425
OG0003611	Conserved	0.1434
OG0003610	Conserved	0.1208
OG0002589	Conserved	0.2535
OG0002587	Conserved	0.1458
OG0002585	Conserved	0.0229
OG0003173	Conserved	0.0192
OG0003171	Conserved	0.0395
OG0003170	Conserved	0.1181
OG0003167	Transmembrane	0.1463
OG0003165	Conserved	0.0139
OG0000726	MEROPs	0.0364
OG0000725	Unclassified	0.2043
OG0000724	Conserved	0.1756
OG0000723	Conserved	0.1681
OG0003096	Conserved	0.0387
OG0003098	Conserved	0.1098
OG0003099	Transmembrane	0.1105
OG0003192	Transmembrane	0.1061
OG0003193	Transmembrane	0.0688
OG0003194	Transmembrane	0.0955
OG0003196	Transmembrane	0.1194
OG0003197	Transmembrane	0.1495
OG0006125	Conserved	0.117
OG0006122	Conserved	0.124
OG0006120	Conserved	0.1171
OG0006119	Conserved	0.0618
OG0006117	Conserved	0.308
OG0006115	Conserved	0.168
OG0006114	Conserved	0.189
OG0006113	Conserved	0.2102
OG0006112	Transmembrane	0.1445
OG0000353	Transmembrane	0.1118
OG0003291	Transmembrane	0.0254
OG0003293	Transmembrane	0.0671
OG0003294	Transmembrane	0.1201
OG0003295	Conserved	0.0679
OG0003296	Conserved	0.2512
OG0000986	Unclassified	0.4622
OG0001196	Transmembrane	0.2362
OG0001197	Metabolites	0.0244
OG0001078	Conserved	0.1214
OG0000655	Secreted	0.0696
OG0000656	Conserved	0.0447
OG0000664	Conserved	0.086
OG0001469	Conserved	0.0042
OG0001468	Conserved	0.1107
OG0001466	Unclassified	0.1589
OG0001465	Conserved	0.0793
OG0006216	Conserved	0.1974
OG0006215	Unclassified	0.1824
OG0003000	Conserved	0.1203
OG0003001	Conserved	0.2176
OG0003002	Conserved	0.1248
OG0003003	Conserved	0.0116
OG0000851	Conserved	0.1957
OG0000852	Conserved	0.0973
OG0000853	Conserved	0.4497
OG0001538	Unclassified	0.3149
OG0001539	Conserved	0.0695
OG0001542	Transmembrane	0.0062
OG0001543	Conserved	0.2189
OG0004703	Secreted	0.1013
OG0004702	Effectors	0.2209
OG0004699	MEROPs	0.004
OG0004698	Transmembrane	0.038
OG0005257	Conserved	0.3796
OG0002877	Unclassified	0.0989
OG0002878	Conserved	0.0218
OG0002879	Conserved	0.0962
OG0002880	Transmembrane	0.0868
OG0002881	Conserved	0.1639
OG0005520	Conserved	0.1487
OG0005519	Conserved	0.0962
OG0006552	Conserved	0.0635
OG0006025	Conserved	0.1685
OG0002559	MEROPs	0.095
OG0006007	Unclassified	0.2781
OG0006009	Conserved	0.0259
OG0006010	Conserved	0.205
OG0006012	Conserved	0.1826
OG0006013	Conserved	0.089
OG0006014	Conserved	0.3952
OG0006017	Conserved	0.1484
OG0005935	Transmembrane	0.021
OG0005934	Conserved	0.0196
OG0004781	Conserved	0.0609
OG0004780	Transmembrane	0.0322
OG0004779	Conserved	0.0854
OG0001214	Conserved	0.1396
OG0001213	Conserved	0.0096
OG0001209	Conserved	0.1008
OG0001208	Conserved	0.0462
OG0001207	Conserved	0.0875
OG0002810	Conserved	0.1849
OG0002809	Conserved	0.0701
OG0002806	Conserved	0.1451
OG0005889	Unclassified	0.1759
OG0005888	Conserved	0.0319
OG0003342	Transmembrane	0.0802
OG0004346	Transmembrane	0.2008
OG0004344	Unclassified	0.2552
OG0004343	Transmembrane	0.093
OG0000556	Conserved	0.0411
OG0000554	Conserved	0.1562
OG0000553	Conserved	0.1397
OG0000552	Conserved	0.1168
OG0000551	Conserved	0.2402
OG0000695	Conserved	0.0377
OG0000694	Conserved	0.0246
OG0000693	Unclassified	0.2302
OG0000692	Conserved	0.156
OG0006249	Conserved	0.0073
OG0006248	Conserved	0.1213
OG0000646	Conserved	0.1553
OG0000645	Conserved	0.0098
OG0000644	CAZys	0.1741
OG0006682	Conserved	0.1083
OG0006680	Unclassified	0.6863
OG0005351	Conserved	0.039
OG0003149	Unclassified	0.231
OG0003150	Conserved	0.1309
OG0003151	Conserved	0.1404
OG0002639	Conserved	0.0687
OG0002640	Conserved	0.0627
OG0002641	MEROPs	0.1516
OG0002642	Conserved	0.0748
OG0003496	Conserved	0.2013
OG0003495	Unclassified	0.4224
OG0003494	Conserved	0.1915
OG0003575	Conserved	0.1205
OG0003577	Conserved	0.0518
OG0003579	Conserved	0.1005
OG0001750	Transmembrane	0.1149
OG0005011	Conserved	0.1992
OG0005012	Transmembrane	0.1242
OG0002785	Conserved	0.0817
OG0004776	Conserved	0.1141
OG0004775	Conserved	0.1615
OG0002305	Conserved	0.1511
OG0003212	Transmembrane	0.0727
OG0003209	Transmembrane	0.0262
OG0001618	Conserved	0.1651
OG0005806	Conserved	0.0528
OG0005805	MEROPs	0.1633
OG0005804	Conserved	0.0607
OG0005685	Conserved	0.265
OG0001164	Transmembrane	0.0217
OG0001165	Conserved	0.1557
OG0001168	Metabolites	0.0431
OG0001169	Metabolites	0.1312
OG0001171	Metabolites	0.0454
OG0005562	Transmembrane	0.0614
OG0005565	Transmembrane	0.1632
OG0005751	Conserved	0.1761
OG0001318	MEROPs	0.0374
OG0001317	Conserved	0.0137
OG0002242	Effectors	0.07
OG0002240	Conserved	0.0428
OG0002239	Conserved	0.0496
OG0002238	Conserved	0.045
OG0002237	Conserved	0.1346
OG0005712	Conserved	0.4733
OG0005713	Conserved	0.057
OG0005715	Conserved	0.3934
OG0005716	Conserved	0.1929
OG0005720	Transmembrane	0.1406
OG0005721	Conserved	0.1105
OG0005722	Conserved	0.1779
OG0005723	Conserved	0.0766
OG0005724	Transmembrane	0.2519
OG0005726	Conserved	0.0977
OG0005727	Effectors	0.0997
OG0005728	Conserved	0.0432
OG0001459	Conserved	0.0761
OG0002016	Conserved	0.1842
OG0000987	Conserved	0.2385
OG0005867	Transmembrane	0.0186
OG0006573	Transmembrane	0.0908
OG0006572	Conserved	0.0141
OG0006571	Transmembrane	0.0714
OG0001554	Conserved	0.119
OG0001556	Conserved	0.0681
OG0001557	Conserved	0.2587
OG0001558	Conserved	0.1452
OG0001560	Unclassified	0.1419
OG0001561	Conserved	0.2812
OG0006344	Conserved	0.1832
OG0006137	Transmembrane	0.1419
OG0004087	Conserved	0.1481
OG0004089	Conserved	0.2478
OG0004090	Conserved	0.0793
OG0004091	Conserved	0.1762
OG0004092	Conserved	0.1442
OG0006445	Unclassified	0.1622
OG0006447	Conserved	0.0273
OG0004852	Conserved	0.163
OG0004853	Conserved	0.1222
OG0003405	Conserved	0.1545
OG0003406	Conserved	0.1469
OG0001331	Transmembrane	0.1088
OG0001330	Conserved	0.2511
OG0005156	Conserved	0.144
OG0005155	Transmembrane	0.1113
OG0005154	Conserved	0.0873
OG0005152	Conserved	0.0986
OG0005204	CAZys	0.2455
OG0005203	Conserved	0.1546
OG0005201	Transmembrane	0.125
OG0006390	Conserved	0.0744
OG0001745	Unclassified	0.2892
OG0001746	Unclassified	0.482
OG0001747	Transmembrane	0.0153
OG0001748	Conserved	0.0287
OG0006819	Conserved	0.0376
OG0001872	Transmembrane	0.0473
OG0000699	Conserved	0.1001
OG0003973	Transmembrane	0.0071
OG0003972	Conserved	0.3668
OG0003971	Conserved	0.1032
OG0003969	Transmembrane	0.2377
OG0003968	Conserved	0.085
OG0005169	Unclassified	0.7165
OG0005168	Conserved	0.0873
OG0005014	Transmembrane	0.1112
OG0005015	Transmembrane	0.2171
OG0005078	Conserved	0.3461
OG0005079	Transmembrane	0.0254
OG0003762	Conserved	0.0322
OG0005247	Transmembrane	0.0184
OG0005246	Conserved	0.222
OG0001684	CAZys	0.0891
OG0000981	Conserved	0.1675
OG0000940	Conserved	0.1138
OG0000938	Conserved	0.1411
OG0000937	Conserved	0.0199
OG0000936	Conserved	0.0642
OG0000935	Conserved	0.042
OG0005484	Conserved	0.1213
OG0006479	Conserved	0.183
OG0000872	Conserved	0.512
OG0005493	Conserved	0.1678
OG0005494	Conserved	0.03
OG0002152	Transmembrane	0.1098
OG0002153	Conserved	0.058
OG0002154	Transmembrane	0.1685
OG0002157	Conserved	0.1201
OG0002659	Conserved	0.212
OG0000669	Secreted	0.1911
OG0006663	Conserved	0.284
OG0006664	MEROPs	0.235
OG0006665	Transmembrane	0.0439
OG0004713	Conserved	0.1108
OG0004712	Conserved	0.2206
OG0004711	Conserved	0.0855
OG0004710	Conserved	0.0826
OG0006298	Conserved	0.0718
OG0006299	Conserved	0.1218
OG0003189	Secreted	0.3834
OG0003190	Conserved	0.1964
OG0003798	Conserved	0.0567
OG0003797	Conserved	0.0874
OG0003794	Conserved	0.0486
OG0005368	Transmembrane	0.1234
OG0005369	Conserved	0.1434
OG0005370	Unclassified	0.418
OG0005372	Conserved	0.2442
OG0005373	Conserved	0.0665
OG0005117	Conserved	0.183
OG0005116	Conserved	0.1456
OG0005115	Conserved	0.3257
OG0005114	Conserved	0.0179
OG0000313	Conserved	0.057
OG0003511	MEROPs	0.0081
OG0003510	Conserved	0.0996
OG0003509	Unclassified	0.1011
OG0003508	Unclassified	0.1564
OG0003507	Secreted	0.2089
OG0003506	Conserved	0.1411
OG0003505	Unclassified	0.3497
OG0003504	Conserved	0.0684
OG0004930	Unclassified	1.3854
OG0004928	Unclassified	0.5657
OG0004927	Conserved	0.0406
OG0004926	Transmembrane	0.0655
OG0005770	Conserved	0.0719
OG0004491	Transmembrane	0.1103
OG0004492	Conserved	0.28
OG0004493	Unclassified	0.2962
OG0004495	Transmembrane	0.0613
OG0004496	Conserved	0.0108
OG0004497	Conserved	0.011
OG0004501	Conserved	0.0614
OG0004503	Conserved	0.2182
OG0004504	Transmembrane	0.0274
OG0004505	Transmembrane	0.0568
OG0004506	MEROPs	0.3069
OG0004269	Transmembrane	0.2054
OG0004270	Conserved	0.1852
OG0004271	Unclassified	0.1184
OG0004275	Conserved	0.1445
OG0004276	Conserved	0.0977
OG0004277	Unclassified	0.2135
OG0004278	MEROPs	0.0853
OG0001762	Conserved	0.1084
OG0004020	Conserved	0.09
OG0004019	Conserved	0.1113
OG0002764	Conserved	0.2266
OG0002762	Secreted	0.1199
OG0006567	Transmembrane	0.0852
OG0006568	Conserved	0.1051
OG0001052	Conserved	0.0513
OG0000764	Conserved	nan
OG0000765	Conserved	0.0748
OG0006406	Unclassified	0.5864
OG0006405	Conserved	0.032
OG0006404	Conserved	0.0998
OG0006403	Unclassified	0.1654
OG0006401	Transmembrane	0.2454
OG0006400	Transmembrane	0.0596
OG0006399	CAZys	0.1042
OG0006494	Conserved	0.0612
OG0006497	Conserved	0.014
OG0006498	Conserved	0.0705
OG0006503	Conserved	0.2227
OG0006504	Conserved	0.2231
OG0006505	Conserved	0.04
OG0006506	Transmembrane	0.0462
OG0006508	Unclassified	0.88
OG0005327	Conserved	0.2239
OG0004076	Conserved	0.049
OG0004074	Conserved	0.2556
OG0004073	Secreted	0.2175
OG0003422	Conserved	0.2999
OG0003421	Conserved	0.1462
OG0003420	Conserved	0.1237
OG0003419	Conserved	0.0147
OG0001420	Unclassified	0.2765
OG0004247	Conserved	0.1286
OG0001841	Conserved	0.2597
OG0001840	Conserved	0.3019
OG0001838	Conserved	0.1692
OG0001836	Conserved	0.0274
OG0002035	Unclassified	0.1248
OG0002033	Metabolites	0.1671
OG0002031	Metabolites	0.1513
OG0002030	Secreted	0.1848
OG0002029	Metabolites	0.0352
OG0002028	Metabolites	0.1238
OG0002027	Metabolites	0.1572
OG0002026	Metabolites	0.2832
OG0000677	Secreted	0.0724
OG0000676	Transmembrane	0.0278
OG0005377	Conserved	0.1196
OG0005915	Conserved	0.1057
OG0005916	Conserved	0.0183
OG0005917	Conserved	0.3314
OG0005918	Unclassified	0.3773
OG0002307	MEROPs	0.0891
OG0002309	Transmembrane	0.0416
OG0002310	Conserved	0.0541
OG0002312	Conserved	0.1454
OG0002314	Unclassified	0.2345
OG0005893	Transmembrane	0.232
OG0005891	Conserved	0.1032
OG0006551	Conserved	0.4306
OG0005035	Conserved	0.0447
OG0005032	Conserved	0.2592
OG0005585	Conserved	0.1308
OG0006709	Conserved	0.0659
OG0006713	Unclassified	0.2436
OG0006712	Conserved	0.0602
OG0006711	Conserved	0.1814
OG0001819	Secreted	0.1087
OG0003979	Conserved	0.0736
OG0003974	Conserved	0.0997
OG0006668	Transmembrane	0.0811
OG0006669	CAZys	0.1056
OG0005690	Conserved	0.0327
OG0005693	MEROPs	0.0349
OG0006624	Conserved	0.0496
OG0006625	Transmembrane	0.0333
OG0005866	Transmembrane	0.0651
OG0005865	MEROPs	0.0616
OG0003700	Conserved	0.1616
OG0001349	Secreted	0.1782
OG0001925	Transmembrane	0.1108
OG0002522	Conserved	0.0172
OG0002524	Transmembrane	0.0895
OG0002525	MEROPs	0.1298
OG0002526	Transmembrane	0.111
OG0004848	Conserved	0.2347
OG0005950	Transmembrane	0.2808
OG0005949	Unclassified	0.0752
OG0006684	Unclassified	0.1691
OG0006683	Conserved	0.1195
OG0006420	Conserved	0.1476
OG0001873	Transmembrane	0.0466
OG0006443	Transmembrane	0.0857
OG0001328	Conserved	0.1844
OG0003953	Conserved	0.3112
OG0003949	Transmembrane	0.1066
OG0003948	Unclassified	0.1781
OG0003947	Conserved	0.0591
OG0003946	Transmembrane	0.1022
OG0003945	Conserved	0.1435
OG0005566	Conserved	0.1007
OG0001782	Conserved	0.0339
OG0001780	Conserved	0.1665
OG0001772	Conserved	0.1309
OG0002134	Transmembrane	0.1705
OG0002136	Unclassified	0.1208
OG0002138	Conserved	0.0546
OG0002140	Conserved	0.1421
OG0006210	Metabolites	0.0999
OG0006209	Conserved	0.0672
OG0006208	Transmembrane	0.1749
OG0006207	Conserved	0.2868
OG0006206	Conserved	0.0039
OG0006205	Conserved	0.1424
OG0006204	MEROPs	0.0622
OG0006203	Transmembrane	0.2496
OG0006202	Conserved	0.081
OG0006201	Conserved	0.2093
OG0006200	Conserved	0.331
OG0006199	Conserved	0.0084
OG0001788	Secreted	0.0948
OG0003497	Unclassified	0.0916
OG0003498	Conserved	0.1018
OG0003501	Conserved	0.1154
OG0003502	Conserved	0.0918
OG0003503	MEROPs	0.0927
OG0002160	Transmembrane	0.0147
OG0000704	Conserved	0.0366
OG0000705	Transmembrane	0.3245
OG0003281	Conserved	0.0862
OG0003282	Unclassified	0.1832
OG0003283	Conserved	0.0142
OG0006452	Transmembrane	0.0662
OG0006453	Secreted	0.0982
OG0006457	Conserved	0.1547
OG0006458	Conserved	0.0589
OG0006459	Conserved	0.0839
OG0006460	Conserved	0.0231
OG0006462	Conserved	0.0716
OG0001701	Conserved	0.0932
OG0003673	Conserved	0.0578
OG0003672	Conserved	0.0851
OG0003671	Conserved	0.1381
OG0006316	Conserved	0.1207
OG0006315	Effectors	0.2541
OG0002179	Metabolites	0.0975
OG0003377	Conserved	0.0662
OG0003379	Conserved	0.2233
OG0003382	Conserved	0.1856
OG0003383	Unclassified	0.2465
OG0002087	Conserved	0.1816
OG0001619	Conserved	0.4454
OG0001105	Conserved	0.1277
OG0001106	Conserved	0.0469
OG0001107	Unclassified	0.6766
OG0003683	Conserved	0.0693
OG0003681	Transmembrane	0.1159
OG0003680	Conserved	0.0946
OG0003679	Conserved	0.0764
OG0003676	Conserved	0.0606
OG0003675	Conserved	0.1026
OG0000785	Conserved	0.0352
OG0000784	Transmembrane	0.0398
OG0002510	Transmembrane	0.133
OG0002509	Transmembrane	0.0988
OG0002244	Unclassified	0.1587
OG0006441	Conserved	0.2216
OG0001648	Transmembrane	0.1723
OG0001647	Conserved	0.3182
OG0006230	Transmembrane	0.076
OG0004802	MEROPs	0.1479
OG0004801	Transmembrane	0.059
OG0004800	Conserved	0.1635
OG0004799	Conserved	0.1016
OG0004798	Conserved	0.3639
OG0004797	Conserved	0.0792
OG0004796	Conserved	0.1871
OG0004795	Conserved	0.0687
OG0004791	Conserved	0.2591
OG0004790	Conserved	0.2124
OG0006063	Transmembrane	0.1049
OG0002282	Unclassified	0.1236
OG0002281	Conserved	0.218
OG0002279	Conserved	0.0869
OG0002278	Transmembrane	0.0203
OG0002277	Unclassified	0.4977
OG0001050	Transmembrane	0.1946
OG0001049	Unclassified	0.1719
OG0001871	Conserved	0.1215
OG0003011	Secreted	0.1713
OG0005814	Conserved	0.1293
OG0005812	Unclassified	0.6587
OG0006627	Transmembrane	0.0467
OG0002436	Conserved	0.138
OG0002437	Unclassified	0.2386
OG0002787	Unclassified	0.3995
OG0002789	Conserved	0.1158
OG0002790	Transmembrane	0.0947
OG0002440	Secreted	0.1472
OG0002439	Unclassified	0.3193
OG0002438	Transmembrane	0.0885
OG0000709	Conserved	0.0929
OG0000707	Transmembrane	0.0481
OG0001908	Metabolites	0.1616
OG0004098	Conserved	0.125
OG0004071	Conserved	0.1327
OG0004473	Transmembrane	0.0702
OG0004472	Conserved	0.0268
OG0004471	Conserved	0.0857
OG0003698	Conserved	0.1161
OG0003697	Conserved	0.2248
OG0003695	Transmembrane	0.0795
OG0004421	Conserved	0.0948
OG0004422	Conserved	0.0866
OG0006597	Conserved	0.2631
OG0006598	Unclassified	1.6995
OG0006600	Conserved	0.0139
OG0001121	Conserved	0.0682
OG0001122	Transmembrane	0.0656
OG0001123	Transmembrane	0.1175
OG0001126	Conserved	0.1387
OG0001127	Conserved	0.1355
OG0001128	Secreted	0.0906
OG0002253	Transmembrane	0.2226
OG0002251	Unclassified	0.6412
OG0002250	Unclassified	0.3345
OG0002249	Conserved	0.1246
OG0002248	Conserved	0.1385
OG0002247	Conserved	0.1053
OG0004953	Transmembrane	0.2142
OG0004950	Conserved	0.0479
OG0004949	Transmembrane	0.0335
OG0002499	Conserved	0.2706
OG0003374	MEROPs	0.1367
OG0003373	Conserved	0.3535
OG0003372	Secreted	0.1091
OG0003371	Conserved	0.1033
OG0002113	Unclassified	0.3792
OG0002645	Transmembrane	0.2179
OG0002715	Transmembrane	0.9233
OG0005038	Conserved	0.2621
OG0005039	Conserved	0.171
OG0005040	Conserved	0.3985
OG0005534	Conserved	0.0541
OG0005533	Transmembrane	0.2027
OG0005532	Conserved	0.2332
OG0001786	Unclassified	0.5033
OG0005414	Unclassified	0.3085
OG0005415	Conserved	0.2583
OG0003324	Conserved	0.1313
OG0003325	Conserved	0.0224
OG0003326	Conserved	0.0876
OG0003328	Conserved	0.1462
OG0003330	Conserved	0.1858
OG0003331	Conserved	0.0756
OG0001425	Conserved	0.1301
OG0001424	Unclassified	0.1262
OG0001094	Conserved	0.104
OG0000822	Conserved	0.2504
OG0003123	MEROPs	0.0113
OG0003122	Conserved	0.1129
OG0003121	Transmembrane	0.108
OG0003120	Conserved	0.0033
OG0003119	Transmembrane	0.0906
OG0002902	Conserved	0.1299
OG0002901	Transmembrane	0.1743
OG0002900	Conserved	0.046
OG0002899	Conserved	0.0142
OG0002896	Secreted	0.0703
OG0002895	Transmembrane	0.1356
OG0002579	MEROPs	0.1341
OG0002578	Conserved	0.2054
OG0002576	Conserved	0.0348
OG0002574	Conserved	0.0743
OG0006806	Conserved	0.0709
OG0006805	Conserved	0.1948
OG0002334	Unclassified	0.3283
OG0002333	Conserved	0.0129
OG0002332	Transmembrane	0.171
OG0002331	Conserved	0.0284
OG0002330	Conserved	0.2562
OG0002328	Conserved	0.088
OG0002327	Unclassified	0.1442
OG0002324	Transmembrane	0.0492
OG0004643	Conserved	0.0241
OG0004642	Conserved	0.0258
OG0004641	Conserved	0.0221
OG0003004	Transmembrane	0.0739
OG0003006	Conserved	0.1203
OG0003007	Conserved	0.1564
OG0005746	Conserved	0.0389
OG0005745	Conserved	0.0083
OG0005743	Conserved	0.0964
OG0001859	Conserved	0.1361
OG0005978	Unclassified	0.2369
OG0005977	Conserved	0.0597
OG0005976	Conserved	0.1084
OG0005480	Conserved	0.0987
OG0005479	Transmembrane	0.088
OG0005477	Conserved	0.0917
OG0005476	Conserved	0.0788
OG0005000	Conserved	0.0712
OG0005776	Conserved	0.0192
OG0005775	Conserved	0.1679
OG0005774	Conserved	0.1572
OG0002667	Conserved	0.101
OG0002666	Conserved	0.0521
OG0002665	Conserved	0.6394
OG0002664	Conserved	0.2567
OG0002663	Conserved	0.4661
OG0002662	Transmembrane	0.4953
OG0002661	Conserved	0.3901
OG0002164	Transmembrane	0.2357
OG0000768	Conserved	0.2636
OG0002893	Conserved	0.058
OG0001651	Conserved	0.0406
OG0002294	Transmembrane	0.0784
OG0002291	Conserved	0.09
OG0002290	MEROPs	0.0788
OG0002289	Conserved	0.0731
OG0002288	Unclassified	0.1933
OG0002287	MEROPs	0.0514
OG0002286	Conserved	0.0515
OG0004439	Secreted	0.1574
OG0005341	Conserved	0.1437
OG0005342	Conserved	0.0137
OG0005343	Conserved	0.1801
OG0002692	MEROPs	0.0151
OG0002693	Conserved	0.0883
OG0002694	Transmembrane	0.1164
OG0002695	Unclassified	0.1253
OG0005628	Conserved	0.2165
OG0005626	Conserved	0.0343
OG0005625	Conserved	0.1377
OG0004838	Transmembrane	0.1006
OG0004837	Conserved	0.3766
OG0004836	Conserved	0.0313
OG0004835	Conserved	0.2177
OG0004834	Conserved	0.0864
OG0004833	Conserved	0.3513
OG0003745	Conserved	0.283
OG0003744	Conserved	0.1498
OG0003741	Conserved	0.2547
OG0003740	CAZys	0.1535
OG0006522	Transmembrane	0.0845
OG0005186	Secreted	0.0679
OG0005185	Metabolites	0.0294
OG0005609	Conserved	0.0993
OG0000912	Conserved	0.0623
OG0000911	Conserved	0.1473
OG0000910	Conserved	0.218
OG0000908	Conserved	0.2755
OG0000679	MEROPs	0.0694
OG0004133	Conserved	0.0202
OG0004134	Transmembrane	0.0919
OG0004024	Conserved	0.159
OG0004025	Conserved	0.2045
OG0005787	Conserved	0.2034
OG0005786	Conserved	0.0817
OG0005785	Transmembrane	0.0264
OG0005784	Conserved	0.1612
OG0001188	Unclassified	0.6941
OG0001189	Conserved	0.0604
OG0001191	Conserved	0.1019
OG0001193	Conserved	0.3358
OG0001194	Conserved	0.1082
OG0003881	Conserved	0.2317
OG0005792	Transmembrane	0.0362
OG0005793	Conserved	0.1293
OG0001550	Conserved	0.0295
OG0004932	Conserved	0.136
OG0004933	Conserved	0.1224
OG0004934	Conserved	0.0415
OG0004936	Conserved	0.1672
OG0005878	Conserved	0.1394
OG0001915	Conserved	0.0994
OG0004403	Unclassified	0.5626
OG0004404	Conserved	0.082
OG0004407	Conserved	0.0943
OG0004408	Conserved	0.3387
OG0004410	Unclassified	0.1688
OG0005996	Conserved	0.1224
OG0005997	Conserved	0.0648
OG0002265	Conserved	0.0973
OG0002264	Transmembrane	0.064
OG0002263	Conserved	0.1213
OG0002262	Conserved	0.0297
OG0002261	Conserved	0.1555
OG0002260	Conserved	0.0689
OG0002259	Transmembrane	0.0774
OG0002258	Conserved	0.2646
OG0005135	Conserved	0.0241
OG0005137	Conserved	0.0879
OG0005138	Conserved	0.0737
OG0005139	Conserved	0.2093
OG0005144	Unclassified	0.1143
OG0005148	Conserved	0.1915
OG0005149	Effectors	0.1212
OG0002051	Conserved	0.1726
OG0002053	Conserved	0.0574
OG0001426	Metabolites	0.1146
OG0002445	Conserved	0.0522
OG0002442	Unclassified	0.5319
OG0002441	Conserved	0.1169
OG0003157	Conserved	0.0775
OG0003156	Conserved	0.1393
OG0003155	Conserved	0.1
OG0003154	Conserved	0.0841
OG0005284	Conserved	0.0337
OG0005285	Transmembrane	0.0527
OG0005286	Unclassified	0.1748
OG0005288	Conserved	0.0773
OG0005290	Transmembrane	0.0284
OG0005291	Conserved	0.0514
OG0000960	Transmembrane	0.1333
OG0006803	Transmembrane	0.3518
OG0000969	Conserved	0.3338
OG0001113	Transmembrane	0.1561
OG0001115	Transmembrane	0.2556
OG0001051	Conserved	0.0608
OG0001478	Conserved	0.2201
OG0006622	Conserved	0.053
OG0001842	Secreted	0.1222
OG0005023	Unclassified	0.2237
OG0005025	Transmembrane	0.0712
OG0001396	Conserved	0.142
OG0004661	Conserved	0.1605
OG0004660	Conserved	0.1154
OG0006105	Transmembrane	0.1498
OG0004242	Conserved	0.2213
OG0002317	Conserved	0.0249
OG0002318	Conserved	0.1459
OG0002319	Transmembrane	0.1537
OG0002320	Unclassified	0.1297
OG0006736	Conserved	0.04
OG0006738	Transmembrane	0.1606
OG0006739	Conserved	0.1362
OG0004417	Unclassified	0.132
OG0001968	Unclassified	0.2393
OG0004365	Conserved	0.3376
OG0004032	Transmembrane	0.0591
OG0004035	Transmembrane	0.1067
OG0004036	Conserved	0.1222
OG0005932	Conserved	0.0991
OG0005933	Conserved	0.1909
OG0006798	Conserved	0.169
OG0006799	Conserved	0.0225
OG0003411	Conserved	0.1288
OG0003409	Unclassified	0.0599
OG0003042	Transmembrane	0.2277
OG0003041	Conserved	0.0766
OG0003040	Conserved	0.0089
OG0003039	Conserved	0.152
OG0003038	Conserved	0.1782
OG0003037	Unclassified	0.1859
OG0002531	Conserved	0.3245
OG0002530	Conserved	0.1051
OG0002529	Unclassified	0.7131
OG0002527	Secreted	0.1335
OG0005181	Conserved	0.3141
OG0005182	Conserved	0.0239
OG0006257	Conserved	0.1496
OG0006662	Conserved	0.0978
OG0005324	Unclassified	0.184
OG0005326	Conserved	0.0727
OG0001736	Conserved	0.0568
OG0001739	Conserved	0.0311
OG0001740	Conserved	0.2337
OG0001742	Conserved	0.0298
OG0006407	Unclassified	0.1333
OG0006415	Conserved	0.1319
OG0003046	Transmembrane	0.0882
OG0003439	Conserved	0.0349
OG0003438	Conserved	0.1699
OG0001823	Conserved	0.011
OG0002414	Conserved	0.0035
OG0002417	Conserved	0.0486
OG0002418	Conserved	0.0922
OG0004171	Conserved	0.0987
OG0004172	Metabolites	0.0541
OG0004174	Metabolites	0.018
OG0004175	Metabolites	0.01
OG0003184	Metabolites	0.077
OG0003185	Metabolites	0.0587
OG0003186	Metabolites	0.0663
OG0003188	Conserved	0.1504
OG0002337	Transmembrane	0.2465
OG0002338	CAZys	0.0715
OG0002340	Conserved	0.0199
OG0002341	Conserved	0.0695
OG0002342	Unclassified	0.0867
OG0002343	Conserved	0.0839
OG0002344	Conserved	0.165
OG0002345	Conserved	0.1318
OG0002346	Conserved	0.0343
OG0002347	Unclassified	0.3706
OG0002348	Conserved	0.0869
OG0002349	Conserved	0.0119
OG0002350	Transmembrane	0.0353
OG0002351	Secreted	0.0911
OG0002352	Conserved	0.1393
OG0002353	Conserved	0.1603
OG0002355	Conserved	0.0117
OG0002981	Conserved	0.1239
OG0002983	Conserved	0.1604
OG0002985	Conserved	0.1229
OG0002986	Unclassified	0.2578
OG0002988	Conserved	0.0265
OG0001524	Transmembrane	0.0374
OG0001526	Conserved	0.0871
OG0001527	Conserved	0.0797
OG0001528	Conserved	0.1826
OG0002378	CAZys	0.0648
OG0005157	Conserved	0.116
OG0005073	Conserved	0.1984
OG0005074	Transmembrane	0.1448
OG0005448	Conserved	0.1549
OG0005449	Transmembrane	0.0593
OG0006135	Transmembrane	0.069
OG0006134	Conserved	0.1128
OG0006133	Conserved	0.1264
OG0006132	Conserved	0.0593
OG0006131	Transmembrane	0.1229
OG0006130	Conserved	0.1793
OG0006129	Conserved	0.0721
OG0006126	Conserved	0.0481
OG0006022	Transmembrane	0.1629
OG0006023	Transmembrane	0.1485
OG0001016	Conserved	0.0347
OG0001015	Conserved	0.2215
OG0001014	Conserved	0.1421
OG0001013	Conserved	0.1976
OG0005920	Conserved	0.2831
OG0004038	Conserved	0.1652
OG0001818	Conserved	0.3336
OG0006528	Conserved	0.049
OG0006529	Conserved	0.0451
OG0003458	Conserved	0.1416
OG0003459	Conserved	0.0002
OG0003460	Conserved	0.0402
OG0003461	Conserved	0.0603
OG0003462	Conserved	0.0329
OG0003463	Unclassified	0.1496
OG0003466	Conserved	0.1563
OG0003467	Unclassified	0.0644
OG0003468	Conserved	0.0802
OG0002907	Conserved	0.0734
OG0002906	Conserved	0.1232
OG0002905	Conserved	0.4292
OG0006619	Conserved	0.0424
OG0006618	Conserved	0.2027
OG0004945	Conserved	0.0835
OG0004944	Conserved	0.1286
OG0006051	Transmembrane	0.1273
OG0006049	Metabolites	0.064
OG0006048	Metabolites	0.0461
OG0003625	Metabolites	0.1255
OG0003626	Metabolites	0.0729
OG0003627	Metabolites	0.3725
OG0000581	Conserved	0.1875
OG0000583	CAZys	0.1522
OG0000584	Conserved	0.3405
OG0000585	Conserved	0.2945
OG0000588	Conserved	0.3243
OG0000589	Conserved	0.1892
OG0000590	Conserved	0.1783
OG0001280	Conserved	0.2347
OG0001282	Conserved	0.0468
OG0001283	Conserved	0.0805
OG0001285	Conserved	0.2763
OG0001493	Conserved	0.0672
OG0003399	Conserved	0.1058
OG0003398	Conserved	0.1294
OG0003394	Conserved	0.1214
OG0003393	Secreted	0.1188
OG0003392	Transmembrane	0.0796
OG0003390	Conserved	0.0906
OG0003389	Conserved	0.264
OG0003388	Conserved	0.1151
OG0003387	Unclassified	0.4336
OG0003386	Conserved	0.091
OG0003384	Conserved	0.232
OG0005649	Conserved	0.1349
OG0004831	Unclassified	0.3141
OG0004830	Conserved	0.0767
OG0004829	Unclassified	0.1324
OG0003608	Secreted	0.1699
OG0003606	Transmembrane	0.102
OG0003605	Conserved	0.1153
OG0002295	Conserved	0.155
OG0001663	Conserved	0.2357
OG0005610	Conserved	0.1274
OG0002883	Conserved	0.1105
OG0002882	Conserved	0.0445
OG0003640	Conserved	0.031
OG0003639	Conserved	0.0208
OG0003638	Conserved	0.1724
OG0000832	Transmembrane	0.2699
OG0004769	Conserved	0.152
OG0004767	Unclassified	0.2629
OG0003107	Conserved	0.1994
OG0003106	Conserved	0.2168
OG0003105	Transmembrane	0.1266
OG0003104	Transmembrane	0.0764
OG0003103	Conserved	0.0666
OG0003102	Conserved	0.3155
OG0003101	Conserved	0.2761
OG0004514	Conserved	0.1442
OG0004513	Transmembrane	0.0356
OG0004512	Conserved	0.1529
OG0000803	Conserved	0.1318
OG0001258	Transmembrane	0.0416
OG0006448	Transmembrane	0.1114
OG0006449	Unclassified	0.6283
OG0001531	Conserved	0.286
OG0001532	Transmembrane	0.1889
OG0001533	Conserved	0.0756
OG0001534	Conserved	0.0528
OG0006380	Conserved	0.0956
OG0004785	Secreted	0.2073
OG0004784	Conserved	0.0389
OG0004783	MEROPs	0.0203
OG0004782	Conserved	0.0606
OG0005654	Secreted	0.458
OG0000739	MEROPs	0.4592
OG0000740	Transmembrane	0.0278
OG0000741	Conserved	0.0901
OG0000743	Transmembrane	0.0607
OG0000744	Conserved	0.1797
OG0000745	Effectors	0.1421
OG0000746	Conserved	0.1703
OG0003454	Conserved	0.1223
OG0003452	Conserved	0.4478
OG0003450	Unclassified	0.3767
OG0003449	Conserved	0.0827
OG0003448	Conserved	0.1869
OG0002361	Conserved	0.1255
OG0002363	Conserved	0.1199
OG0002364	Conserved	0.0232
OG0002365	Conserved	0.176
OG0002366	Conserved	0.0742
OG0002368	Transmembrane	0.2372
OG0001185	Unclassified	0.3412
OG0001186	Conserved	0.1269
OG0002795	Conserved	0.2361
OG0002796	Conserved	0.1984
OG0002797	MEROPs	0.1456
OG0002799	Conserved	0.0301
OG0006144	Conserved	0.0513
OG0002323	Unclassified	0.1271
OG0002321	Conserved	0.0991
OG0001671	Transmembrane	0.0532
OG0001670	Transmembrane	0.1774
OG0001668	Conserved	0.1079
OG0004455	Conserved	0.1829
OG0003345	Conserved	0.2355
OG0003346	MEROPs	0.0257
OG0003348	Conserved	1.17
OG0001226	Transmembrane	0.0849
OG0001664	Metabolites	0.0329
OG0002077	Conserved	0.0348
OG0001346	Conserved	0.1445
OG0001139	Conserved	0.3432
OG0004239	Conserved	0.2671
OG0004238	Conserved	0.0276
OG0006193	Secreted	0.1565
OG0000734	Conserved	0.1
OG0000735	Transmembrane	0.3977
OG0001536	Conserved	0.1976
OG0005522	Conserved	0.023
OG0006234	Conserved	0.0979
OG0006347	Conserved	0.0262
OG0002818	Conserved	0.1756
OG0001314	Conserved	0.1649
OG0001313	Conserved	0.0966
OG0002549	Secreted	0.7076
OG0005982	Transmembrane	0.2187
OG0000840	Conserved	0.0957
OG0002070	Secreted	0.09
OG0002069	Conserved	0.3095
OG0002068	Conserved	0.1089
OG0002067	MEROPs	0.2015
OG0002066	Conserved	0.1831
OG0003065	Transmembrane	0.2276
OG0003064	Conserved	0.1555
OG0003063	Conserved	0.2076
OG0003062	Conserved	0.1878
OG0003061	Conserved	0.0288
OG0003060	Conserved	0.2678
OG0003059	Unclassified	0.1028
OG0003058	Conserved	0.0832
OG0003057	Conserved	0.1132
OG0003056	Unclassified	0.1761
OG0003055	MEROPs	0.1424
OG0003054	Conserved	0.0967
OG0003053	Conserved	0.1656
OG0002803	Unclassified	0.2142
OG0002078	Conserved	0.1298
OG0002081	Conserved	0.0981
OG0001877	Conserved	0.0246
OG0001876	MEROPs	0.0397
OG0001875	Conserved	0.0833
OG0005063	Conserved	0.1471
OG0005061	Conserved	0.0409
OG0005060	Conserved	0.0638
OG0005059	Conserved	0.0219
OG0005058	Conserved	0.5619
OG0005771	Conserved	0.131
OG0001132	Conserved	0.0505
OG0001133	Conserved	0.1477
OG0005545	Transmembrane	0.1015
OG0004894	Transmembrane	0.2102
OG0004012	Transmembrane	0.1753
OG0004014	Conserved	0.6998
OG0004016	Conserved	0.037
OG0004148	Transmembrane	0.092
OG0004152	Conserved	0.0751
OG0004569	Conserved	0.1392
OG0004570	Conserved	0.026
OG0003845	Metabolites	0.0845
OG0003844	Metabolites	0.4071
OG0003014	Conserved	0.2918
OG0003017	CAZys	0.1352
OG0002911	Conserved	0.3103
OG0002910	Unclassified	0.1437
OG0003485	Transmembrane	0.0549
OG0003484	Conserved	0.2393
OG0003483	MEROPs	0.2488
OG0005221	Conserved	0.1287
OG0005220	Conserved	0.1932
OG0005219	Unclassified	0.1778
OG0001790	Transmembrane	0.1517
OG0001789	Conserved	0.1374
OG0005128	Transmembrane	0.0386
OG0005127	Transmembrane	0.9065
OG0005126	Secreted	0.0702
OG0005125	Transmembrane	0.1557
OG0005124	Secreted	0.0753
OG0005122	Conserved	0.0641
OG0002591	Conserved	0.1198
OG0002590	MEROPs	0.0186
OG0003520	Transmembrane	0.0905
OG0003521	Conserved	0.2141
OG0003522	Transmembrane	0.1058
OG0003523	Unclassified	0.5023
OG0003524	Conserved	0.0654
OG0003525	Conserved	0.0954
OG0004905	Conserved	0.1744
OG0004904	MEROPs	0.3266
OG0004902	Conserved	0.1109
OG0004901	Transmembrane	0.0495
OG0000811	Conserved	0.0989
OG0000812	Conserved	0.0942
OG0000813	Conserved	0.0434
OG0004938	Conserved	0.0296
OG0004939	Transmembrane	0.065
OG0004940	Conserved	0.4006
OG0004942	Unclassified	0.21
OG0002360	Transmembrane	0.1046
OG0003270	Transmembrane	0.0843
OG0003269	Conserved	0.1711
OG0003268	Conserved	0.0769
OG0003266	Transmembrane	0.0506
OG0003264	Conserved	0.2993
OG0005847	Conserved	0.0301
OG0005846	Conserved	0.032
OG0003793	Conserved	0.0807
OG0003792	Conserved	0.2656
OG0003790	Conserved	0.3495
OG0003788	Transmembrane	0.014
OG0003787	Transmembrane	0.046
OG0003785	Transmembrane	0.1505
OG0002487	Conserved	0.0174
OG0002486	Conserved	0.1253
OG0002485	Conserved	0.1025
OG0006671	Unclassified	0.2155
OG0003274	Transmembrane	0.0352
OG0006708	MEROPs	0.0704
OG0006706	Transmembrane	0.1256
OG0001057	Conserved	0.1801
OG0006379	Conserved	0.1046
OG0002011	Transmembrane	0.0822
OG0002010	Conserved	0.0872
OG0001616	Conserved	0.2334
OG0006687	Unclassified	0.3257
OG0003733	Conserved	0.1849
OG0003734	Conserved	0.3315
OG0003735	Conserved	0.0731
OG0005206	Transmembrane	0.1819
OG0002036	Transmembrane	0.1319
OG0004425	Conserved	0.1436
OG0006149	Conserved	0.0821
OG0006150	Unclassified	0.2417
OG0004509	Conserved	0.2149
OG0004511	Conserved	0.1772
OG0006518	Conserved	0.2631
OG0006519	Conserved	0.038
OG0005788	Conserved	0.0898
OG0005790	Unclassified	0.3056
OG0005791	Conserved	0.29
OG0005568	Conserved	0.0036
OG0005881	Conserved	0.1372
OG0001096	Conserved	0.0167
OG0001682	Transmembrane	0.0928
OG0003688	Transmembrane	0.1209
OG0003689	Conserved	0.056
OG0003690	Conserved	0.1741
OG0003691	Conserved	0.2969
OG0003692	Conserved	0.1033
OG0003693	Unclassified	0.2136
OG0003694	Unclassified	0.2282
OG0001621	Unclassified	0.0573
OG0001992	Transmembrane	0.128
OG0001991	Unclassified	0.0677
OG0001990	Conserved	0.1615
OG0001989	Conserved	0.1989
OG0001988	Secreted	0.1286
OG0001987	Conserved	0.0392
OG0001986	Unclassified	0.1854
OG0001984	Conserved	0.042
OG0001983	Conserved	0.1216
OG0005571	Conserved	0.2575
OG0005573	Transmembrane	0.1271
OG0005575	Transmembrane	0.259
OG0004464	Conserved	0.0857
OG0004462	Transmembrane	0.0979
OG0004461	Conserved	0.0734
OG0004460	Conserved	0.1324
OG0002923	Conserved	0.0399
OG0002921	Conserved	0.0551
OG0002920	Conserved	0.097
OG0002919	Conserved	0.1436
OG0002917	Conserved	0.1217
OG0002916	Conserved	0.0466
OG0001702	Conserved	0.0706
OG0001499	Conserved	0.0178
OG0001498	Conserved	0.3805
OG0000829	Conserved	0.4388
OG0000830	Transmembrane	0.1463
OG0004104	Conserved	0.5549
OG0004105	Conserved	0.0118
OG0004107	Conserved	0.2673
OG0006514	Conserved	0.0528
OG0005524	Conserved	0.0355
OG0005525	CAZys	0.1262
OG0002374	CAZys	0.1368
OG0004963	Transmembrane	0.0474
OG0005031	Transmembrane	0.0662
OG0005030	CAZys	0.0764
OG0006511	Conserved	0.0315
OG0006510	Conserved	0.0187
OG0002202	Conserved	0.1334
OG0002811	CAZys	0.1151
OG0002812	Conserved	0.1294
OG0002813	Conserved	0.1834
OG0002814	Conserved	0.3116
OG0002815	CAZys	0.1196
OG0001422	Transmembrane	0.6184
OG0001423	Transmembrane	0.2426
OG0000874	Conserved	0.2402
OG0003685	Conserved	0.0797
OG0003687	Conserved	0.1841
OG0001760	Conserved	0.0028
OG0001759	Transmembrane	0.1555
OG0005646	Transmembrane	0.0446
OG0005647	Conserved	0.2155
OG0005648	Conserved	0.0477
OG0004486	Conserved	0.0667
OG0004485	Transmembrane	0.0329
OG0001603	Transmembrane	0.1282
OG0001604	Conserved	0.061
OG0001198	Unclassified	0.348
OG0005009	Conserved	0.091
OG0005006	Conserved	0.0181
OG0002089	Unclassified	0.2223
OG0002093	Secreted	0.1126
OG0002094	MEROPs	0.1932
OG0002095	Conserved	0.21
OG0002096	Conserved	0.0595
OG0002097	Conserved	0.0289
OG0002098	Unclassified	0.466
OG0006288	Conserved	0.1046
OG0006287	Conserved	0.0733
OG0006286	Conserved	0.0316
OG0006285	Unclassified	0.314
OG0006284	Conserved	0.0615
OG0006283	Conserved	0.345
OG0006279	Conserved	0.4468
OG0006278	Conserved	0.2226
OG0006276	Conserved	0.0161
OG0001436	Conserved	0.0225
OG0001434	Conserved	0.1992
OG0001431	Conserved	0.0573
OG0001430	Conserved	0.2522
OG0001428	Transmembrane	0.1216
OG0006716	Transmembrane	0.1354
OG0006717	Conserved	0.2099
OG0006718	Conserved	0.121
OG0002826	Conserved	0.081
OG0005677	Conserved	0.2934
OG0005680	Secreted	0.1034
OG0006301	Conserved	0.0274
OG0006302	Conserved	0.0991
OG0003482	Transmembrane	0.0735
OG0003481	Transmembrane	0.0813
OG0003479	Conserved	0.0159
OG0004411	Conserved	0.2089
OG0004412	Transmembrane	0.2532
OG0005634	Conserved	0.0456
OG0005636	Conserved	0.0361
OG0005637	Transmembrane	0.0986
OG0000651	Unclassified	0.2786
OG0006417	Conserved	0.08
OG0006418	Unclassified	0.061
OG0005107	Unclassified	0.1516
OG0005108	Conserved	0.0745
OG0005349	Conserved	nan
OG0005782	Transmembrane	0.1049
OG0005781	Conserved	0.1058
OG0005780	Conserved	0.1154
OG0003375	Conserved	0.4709
OG0003376	Conserved	0.3889
OG0006812	Conserved	0.0835
OG0004978	Secreted	0.2193
OG0004979	CAZys	0.1264
OG0004981	Conserved	0.1015
OG0004984	Secreted	0.0911
OG0004985	Conserved	0.3771
OG0004987	Transmembrane	0.0391
OG0004988	Conserved	0.3898
OG0004189	Conserved	0.0631
OG0004190	Conserved	0.1502
OG0004191	Conserved	0.1232
OG0004193	Conserved	0.0361
OG0004194	Conserved	0.1081
OG0004197	Unclassified	0.4237
OG0004199	Conserved	0.1198
OG0004200	Conserved	0.0755
OG0004201	Conserved	0.1851
OG0004202	Conserved	0.0465
OG0004203	Conserved	0.1531
OG0004205	Conserved	0.0018
OG0004206	Conserved	0.1038
OG0004207	Conserved	0.0884
OG0004208	Conserved	0.0328
OG0004210	Conserved	0.0164
OG0004211	Transmembrane	0.0126
OG0004212	Conserved	0.5607
OG0004213	Conserved	0.0773
OG0004215	Conserved	0.0671
OG0004217	Conserved	0.1392
OG0004218	Conserved	0.0515
OG0004219	Conserved	0.0135
OG0005380	Conserved	0.1786
OG0005385	Conserved	0.1751
OG0005386	Unclassified	0.2044
OG0005388	Conserved	0.1509
OG0005389	Conserved	0.3
OG0005390	Unclassified	0.2022
OG0005392	Conserved	0.2804
OG0005393	Unclassified	1.206
OG0005394	Conserved	0.0812
OG0005395	Conserved	0.0623
OG0004009	Conserved	0.0655
OG0004010	Secreted	0.221
OG0001628	Conserved	0.3439
OG0001627	Transmembrane	0.2267
OG0001626	Conserved	0.0249
OG0001625	Conserved	0.582
OG0001624	Conserved	0.1057
OG0001623	Conserved	0.1428
OG0003729	Conserved	0.0298
OG0003730	Effectors	0.2445
OG0001011	Conserved	0.1091
OG0003537	Conserved	0.0287
OG0001274	Conserved	0.0927
OG0001275	Conserved	0.0247
OG0001277	Secreted	0.1018
OG0002001	Conserved	0.1584
OG0002704	MEROPs	0.1031
OG0002705	Conserved	0.2077
OG0002706	Conserved	0.2562
OG0003271	Conserved	0.0959
OG0003272	Conserved	0.1842
OG0003273	Transmembrane	0.1306
OG0004296	Conserved	0.0333
OG0004297	Conserved	0.1428
OG0004434	Unclassified	0.2793
OG0004436	Conserved	0.2896
OG0002971	Unclassified	0.1975
OG0002970	Unclassified	0.129
OG0002968	Conserved	0.2122
OG0002952	Conserved	0.1431
OG0002951	MEROPs	0.1989
[truncated: 1,600 more rows]
