# Supplementary material for: A large accessory genome and high recombination rates may influence global distribution and broad host range of the fungal plant pathogen Claviceps purpurea
Source: PLoS One. 2022 Feb 10;17(2):e0263496. doi: 10.1371/journal.pone.0263496 (PMC8830672; doi:10.1371/journal.pone.0263496)
Supplement: S5 Table — (XLSX) [file pone.0263496.s012.xlsx]

## Sheet: Table S5
S5 Table: BLASTp results for classified single-copy core orthologs (based on reference strain 20.1) with an ω (dN/dS) ≥ 1, signifying the potential for poisitive selection across the gene. Results were filtered for hits >50% query cover, >35% percent identitiy, and E-evalue < 1E-5 and no self hits to out Claviceps genomes.
Orthogroup_ID	Classification	Omega	Reference_protein_ID	Protein relation	Query_Cover (%)	E-value	Percent_Identity (%)	Accession
OG0002644	Unclassified	1.1752	CCE32293.1	C2H2 type zinc finger domain-containing protein [Metarhizium rileyi RCEF 4871]	0.44	1e-14	0.3647	OAA44903.1
OG0005506	Unclassified	1.2579	CCE30340.1	hypothetical protein L249_8540 [Ophiocordyceps polyrhachis-furcata BCC 54312]	0.65	2e-09	0.5476	RCI10074.1
OG0004930	Unclassified	1.3854	CCE26893.1	hypothetical protein E5D57_009005 [Metarhizium anisopliae]	0.97	9e-89	0.4501	KAF5128071.1
OG0006598	Unclassified	1.6995	CCE28037.1	hypothetical protein C2857_007362 [Epichloe festucae Fl1]	0.38	4e-50	0.5929	KAG5979031.1
OG0003348	Conserved	1.17	CCE35239.1	HMG box protein [Metarhizium majus ARSEF 297]	0.9	4e-25	0.3438	KIE01899.1
OG0005393	Unclassified	1.206	CCE32214.1	hypothetical protein C2857_001223 [Epichloe festucae Fl1]	0.94	1e-46	0.428	QPH16552.1
OG0002552	Unclassified	1.0427	CCE28917.1	hypothetical protein C2857_003131 [Epichloe festucae Fl1]	0.89	3e-115	0.4294	QPH05378.1
OG0003965	Conserved	1.5183	CCE29107.1	meiotic recombination protein rec12 [Metarhizium brunneum ARSEF 3297]	0.93	1e-120	0.5252	XP_014542560.1
