# Supplementary material for: A large accessory genome and high recombination rates may influence global distribution and broad host range of the fungal plant pathogen Claviceps purpurea
Source: PLoS One. 2022 Feb 10;17(2):e0263496. doi: 10.1371/journal.pone.0263496 (PMC8830672; doi:10.1371/journal.pone.0263496)
Supplement: S6 Table — (XLSX) [file pone.0263496.s013.xlsx]

## Sheet: Table S6
S6 Table: Scaffolds in the reference strain (Claviceps purpurea stran 20.1) absent in the whole genome alignment after processing and filtering. Genes from the reference strain are shown, as well as, the IPRscan and Pfam domains associated functions. In addition, relevan6 (i.e. non-hypothetical/unclassified/) BLASTp results with a cutoff of 50% query cover, 1E-5 E-value, and 35% identity are show…
Scaffold	Length (bp)	GC content (%)	Repeat† content (%)	Gene ID	Pangenome	Association	Pfam domains	IPRscan domains	BLASTp relation	Query cover (%)	E-value	Identity (%)	Accession
128	12799	0.4938	0.0938	CCE34836.1	Accessory
				CCE34837.1	Accessory
				CCE34838.1	Accessory	Reverse transcriptase	PF07727	IPR013103	Retrovirus-related Pol polyprotein from transposon TNT	0.96	0	0.4714	TVY63770.1
130	12395	0.5145	0.0615	CCE34842.1	Accessory	Reverse transcriptase, Ribonuclease H	PF05699	IPR008906, IPR012337	transposase-like protein	0.96	4e-53	0.4836	XP_018173015.1
				CCE34843.1	Accessory	Reverse transcriptase		IPR012337	putative AC9 transposase	0.97	4e-128	0.4021	KAF1732549.1
				CCE34844.1	Accessory	Chromatin, Reverse transcriptase, Integrase	PF00385, PF17921, PF17917, PF17919, PF00665, PF09337	IPR000953, IPR015416, IPR036397, IPR023780, IPR001584, IPR016197, IPR012337	DDE-type integrase/transposase/recombinase	0.98	0	0.4544	TMJ60904.1
				CCE34845.1	Accessory	Reverse transcriptase	PF00078	IPR000477	retrotransposon nucleocapsid protein	0.95	6e-71	0.5803	CEH12606.1
131	11987	0.5027	0.1215	CCE34846.1	Accessory				gag-pol polyprotein	0.51	4e-29	0.367	KID82427.1
				CCE34847.1	Accessory	Reverse transcriptase, Ribonuclease H	PF05699	IPR008906, IPR012337
116	21920	0.5087	0.0916	CCE34790.1	Accessory
				CCE34791.1	Accessory
				CCE34792.1	Accessory
122	14441	0.4917	0.1815	CCE34814.1	Accessory
				CCE34815.1	Accessory
				CCE34816.1	Accessory
142	9483	0.5088	0.115	CCE34875.1	Accessory				SANT SWI3, ADA2, N-coR and TFIIIB'' DNA-binding domain-containing protein	0.48	4e-29	0.3552	XP_014541761.1
				CCE34876.1	Accessory	SKP1/BTB/POZ domain		IPR011333
155	5238	0.5208	0.0584	CCE34906.1	Accessory
157	5176	0.5639	0.0139	CCE34909.1	Accessory	AAA proteins, Helitron helicase-like, DNA Helicase	PF13245, PF13604, PF14214	IPR010285, IPR025476, IPR027417	ATP-dependent DNA helicase PIF1	0.94	0	0.3936	KID84375.1
158	5154	0.5149	0.1149	CCE34910.1	Accessory
159	4760	0.5029	0.0763	CCE34911.1	Accessory	Reverse transcriptase		IPR013103	Retrovirus-related Pol polyprotein from transposon TNT 1-94	0.52	4e-140	0.6054	RKK11096.1
161	4319	0.5768	0.0671	CCE34913.1	Accessory	Reverse transcriptase, Integrase	PF17921, PF17917, PF17919, PF00665, PF00078	IPR001584, IPR036397, IPR000477, IPR000953, IPR012337, IPR016197	reverse transcriptase domain protein	0.95	0	0.4599	EXU94990.1
162	4248	0.4793	0.0167	CCE34914.1	Accessory	Chromatin, Reverse transcriptase, Integrase	PF00385, PF17921, PF17917, PF17919, PF00665, PF00078, PF09337	IPR000953, IPR000477, IPR001584, IPR023780, IPR036397, IPR015416, IPR012337, IPR016197	DDE-type integrase/transposase/recombinase	0.94	0	0.4271	TMJ60904.1
164	4041	0.5585	0.0945	CCE34916.1	Accessory	Helitron helicase-like		IPR025476	ATP-dependent DNA helicase PIF1	0.56	5e-94	0.3883	KAF4471265.1
166	3708	0.4954	0.0388	CCE34918.1	Accessory	Reverse transcriptase, Ribonuclease H	PF05699	IPR008906, IPR012337	restless-like transposase	0.83	6e-145	0.3722	KAF4332515.1
167	3608	0.4839	0.0352	CCE34919.1	Accessory
168	3435	0.5491	0.0472	CCE34920.1	Accessory	Zinc finger, Ribonuclease H		IPR001878, IPR036397
170	3331	0.4902	0.0567	CCE34922.1	Accessory
171	2957	0.5113	0.2212	CCE34923.1	Accessory				Transcription factor FAR1-related	0.89	3e-11	0.5816	RMZ70794.1
172	2904	0.4821	0.0434	CCE34924.1	Accessory
173	2654	0.4936	0.0407	CCE34925.1	Accessory	Reverse transcriptase	PF07727	IPR013103	polyprotein	0.99	0	0.6259	CAB91877.1
174	2632	0.6208	0.016	CCE34926.1	Accessory	Endonuclease, Reverse transcriptase, Zinc finger	PF14529	IPR005135, IPR000477, IPR036691, IPR001878	reverse transcriptase domain protein	0.99	0	0.4487	EXU94637.1
175	2564	0.5534	0.0835	CCE34927.1	Accessory				ATP-dependent DNA helicase PIF1	0.86	3e-64	0.4382	KID93501.1
178	2421	0.5531	0.0884	CCE34930.1	Accessory	Reverse transcriptase, Aspartic peptidase	PF17919	IPR021109	pol polyprotein	0.56	9e-50	0.3714	BAF99128.1
179	2327	0.4946	0.0494	CCE34931.1	Accessory
180	2320	0.4905	0.0332	CCE34932.1	Accessory				Vesicle coat complex, various subunit protein	0.95	3e-75	0.3719	PZC88130.1
181	2319	0.4846	0.273	N/A
183	2227	0.5168	0.1742	CCE34935.1	Accessory
184	2211	0.479	0.0981	CCE34936.1	Accessory
185	2134	0.4944	0.0459	CCE34937.1	Accessory	Centromere, transcription activity	PF12550, PF16787	IPR038279, IPR022210, IPR031872
186	2124	0.5089	0.0419	CCE34938.1	Accessory	Pkinase, Tyrosine-protein kinase	PF17667	IPR000719, IPR008266, IPR011009	serine/threonine-protein kinase Sgk2	1	0	0.8606	PVH92748.1
187	2039	0.5395	0.2491	CCE34939.1	Accessory	DNA helicase, P-loop triphosphate hydrolase		IPR003840, IPR027417	ATP-dependent DNA helicase pif1	0.81	5e-32	0.625	KXX80014.1
188	2010	0.4821	0.1463	CCE34940.1	Accessory
176	2538	0.5087	0.1612	CCE34928.1	Core
112	24908	0.4952	0.1243	CCE34766.1	Accessory
				CCE34767.1	Accessory
				CCE34768.1	Singleton
				CCE34769.1	Accessory	P-loop triphosphate hydrolase		IPR027417	AAA family ATPase	0.63	7e-06	0.367	WP_090995374.1
				CCE34770.1	Accessory
				CCE34771.1	Core
126	13693	0.4878	0.1087	CCE34829.1	Accessory	Reverse transcriptase, Ribonuclease H, Integrase	PF07727	IPR013103, IPR036397, IPR001584, IPR012337	Retrovirus-related Pol polyprotein from transposon TNT	0.67	0	0.6068	TVY63770.1
				CCE34830.1	Accessory
				CCE34831.1	Accessory				sant swi3, ada2, n-cor and tfiiib dna-binding domain-containing	0.48	2e-29	0.5586	RFU81883.1
				CCE34832.1	Singleton
141	9523	0.5053	0.049	CCE34871.1	Singleton
				CCE34872.1	Accessory	Chromatin, Reverse transcriptase, Integrase	PF00385, PF17921, PF17917, PF17919, PF00665, PF00078	IPR000953, IPR000477, IPR023780, IPR036397, IPR001584, IPR016197, IPR012337	af264028_2pol protein	0.97	0	0.3679	SLM40345.1
				CCE34873.1	Accessory				Amino acid adenylation	0.66	2e-55	0.4035	KID95513.1
144	8689	0.4953	0.1844	CCE34880.1	Core	Nucleosome assembly	PF00956	IPR002164, IPR037231	NAP family protein	0.86	2e-96	0.6231	KDB16821.1
				CCE34881.1	Accessory
				CCE34882.1	Core	Nucleosome assembly	PF00956	IPR002164, IPR037231	NAP family protein	0.88	1e-89	0.5923	KDB16821.1
† Includes simple and low complexity repeats
